# Supplementary material for: A Transcriptomic Approach Reveals Selective Ribosomal Remodelling in the Tumour Versus the Stromal Compartment of Metastatic Colorectal Cancer
Source: Cancers (Basel). 2021 Aug 20;13(16):4188. doi: 10.3390/cancers13164188 (PMC8394399; doi:10.3390/cancers13164188)
Supplement: Supplementary file 1 [file cancers-13-04188-s001.zip › Supplementary Table 1.xlsx]

## Sheet: Tumor vs Stroma
Probe ID	GeneSymbol	Description	log2FC	p-value	BH-FDR q-value
A_33_P3323501	PHGR1	proline, histidine and glycine rich 1	1.95047	1.596e-13	4.086e-09
A_23_P394064	CAVIN1	caveolae associated protein 1	-1.64025	9.81e-11	1.163e-08
A_33_P3249872	FBLN1	fibulin 1	-1.48277	9.81e-11	2.072e-08
A_33_P3382177	TIMP2	TIMP metallopeptidase inhibitor 2	-1.22668	9.81e-11	6.893e-08
A_23_P39955	ACTG2	actin gamma 2, smooth muscle	-1.84892	9.81e-11	7.735e-08
A_33_P3351180	NA	NA	1.77442	6.798e-12	8.703e-08
A_33_P3275801	DES	desmin	-1.92139	9.81e-11	9.122e-08
A_33_P3333455	EMILIN1	elastin microfibril interfacer 1	-1.17853	9.81e-11	1.277e-07
A_23_P167168	JCHAIN	joining chain of multimeric IgA and IgM	1.6017	1.727e-11	1.474e-07
A_33_P3321657	HSPG2	heparan sulfate proteoglycan 2	-1.16004	9.81e-11	3.14e-07
A_33_P3330039	PLEKHO1	pleckstrin homology domain containing O1	-1.09142	9.78e-11	3.578e-07
A_33_P3228460	FXYD3	FXYD domain containing ion transport regulator 3	1.27143	8.468e-11	4.337e-07
A_23_P208788	C19orf33	chromosome 19 open reading frame 33	1.02786	7.919e-11	5.069e-07
A_32_P32254	COL6A1	collagen type VI alpha 1 chain	-1.12973	1.913e-10	5.442e-07
A_33_P3250443	DUOXA2	dual oxidase maturation factor 2	1.14926	1.814e-10	6.635e-07
A_33_P3329088	PRSS8	serine protease 8	0.9855	1.595e-10	6.806e-07
A_33_P3236858	TGFB1I1	transforming growth factor beta 1 induced transcript 1	-0.91757	3.073e-10	7.869e-07
A_23_P211631	FBLN1	fibulin 1	-0.989077	4.026e-10	9.372e-07
A_33_P3298159	PTGDS	prostaglandin D2 synthase	-0.953718	5.639e-10	1.111e-06
A_23_P125233	CNN1	calponin 1	-1.56235	9.81e-11	1.179e-06
A_33_P3362153	TMEM238	transmembrane protein 238	1.08066	4.102e-10	1.313e-06
A_23_P337726	NA	NA	1.02998	4.644e-10	1.321e-06
A_33_P3268304	LIMS2	LIM zinc finger domain containing 2	-1.20889	9.81e-11	1.392e-06
A_23_P393099	TFF3	trefoil factor 3	1.1564	6.161e-10	1.434e-06
A_33_P3385006	SLC39A5	solute carrier family 39 member 5	0.919149	5.666e-10	1.451e-06
A_23_P205031	COL4A2	collagen type IV alpha 2 chain	-1.02444	9.393e-10	1.603e-06
A_33_P3347040	NA	NA	0.945608	9.774e-10	1.788e-06
A_33_P3338698	IHH	Indian hedgehog signaling molecule	0.838347	9.19e-10	1.81e-06
A_23_P61042	IGHA2	immunoglobulin heavy constant alpha 2 (A2m marker)	1.57966	8.535e-10	1.821e-06
A_23_P216501	TPM2	tropomyosin 2	-1.21324	9.81e-11	2.208e-06
A_23_P50946	RAMP1	receptor activity modifying protein 1	-1.03121	1.682e-09	2.534e-06
A_33_P3239587	MXRA7	matrix remodeling associated 7	-0.892982	2.27e-09	3.229e-06
A_24_P181254	OLFM4	olfactomedin 4	1.35445	2.056e-09	3.51e-06
A_23_P64873	DCN	decorin	-0.905359	2.862e-09	3.857e-06
A_33_P3393821	C1R	complement C1r	-0.857783	3.159e-09	4.044e-06
A_24_P844984	PIGR	polymeric immunoglobulin receptor	1.14339	2.863e-09	4.581e-06
A_33_P3287646	HSPB1	heat shock protein family B (small) member 1	-0.766603	4.792e-09	5.843e-06
A_23_P402751	TLE1	TLE family member 1, transcriptional corepressor	0.967169	4.148e-09	6.248e-06
A_23_P121533	SPON2	spondin 2	-0.860923	6.109e-09	7.11e-06
A_23_P431853	MTND2P28	MT-ND2 pseudogene 28	0.811471	7.684e-09	1.036e-05
A_23_P139575	PRR13	proline rich 13	0.671746	7.629e-09	1.085e-05
A_33_P3257678	H3C15	H3 clustered histone 15	0.970117	9.429e-09	1.15e-05
A_23_P315252	HNRNPM	heterogeneous nuclear ribonucleoprotein M	0.764686	9.068e-09	1.161e-05
A_33_P3361636	MGP	matrix Gla protein	-1.03801	1.277e-08	1.421e-05
A_33_P3233125	PSD	pleckstrin and Sec7 domain containing	-1.11435	1.411e-08	1.445e-05
A_33_P3223592	APOE	apolipoprotein E	-0.769305	1.37e-08	1.462e-05
A_23_P62932	ATP1B1	ATPase Na+/K+ transporting subunit beta 1	0.669934	1.397e-08	1.626e-05
A_33_P3585268	GNAI2	G protein subunit alpha i2	-0.779918	1.689e-08	1.663e-05
A_23_P211212	COL18A1	collagen type XVIII alpha 1 chain	-0.790609	2.167e-08	1.982e-05
A_23_P128084	ITGA7	integrin subunit alpha 7	-0.830845	2.112e-08	2.003e-05
A_33_P3230219	TMEM54	transmembrane protein 54	0.760434	1.841e-08	2.049e-05
A_23_P97990	HTRA1	HtrA serine peptidase 1	-0.734563	2.375e-08	2.097e-05
A_23_P58266	S100P	S100 calcium binding protein P	0.847997	2.018e-08	2.153e-05
A_23_P200741	DPT	dermatopontin	-0.944249	2.661e-08	2.271e-05
A_24_P182122	NA	NA	0.851999	2.298e-08	2.354e-05
A_24_P551842	NA	NA	0.851199	2.489e-08	2.361e-05
A_23_P95790	ITLN1	intelectin 1	0.937344	2.452e-08	2.415e-05
A_33_P3507542	P3H3	prolyl 3-hydroxylase 3	-0.635988	2.982e-08	2.463e-05
A_23_P36562	ITGA5	integrin subunit alpha 5	-0.619714	3.283e-08	2.627e-05
A_23_P79562	FABP1	fatty acid binding protein 1	0.844787	3.299e-08	2.913e-05
A_33_P3240353	SLC39A4	solute carrier family 39 member 4	0.559737	3.246e-08	2.969e-05
A_33_P3392405	C10orf99	chromosome 10 open reading frame 99	0.695994	3.627e-08	3.096e-05
A_33_P3317168	EPS8L3	EPS8 like 3	0.615416	3.848e-08	3.179e-05
A_33_P3317628	PKP3	plakophilin 3	0.60027	4.153e-08	3.323e-05
A_23_P301925	NA	NA	0.751035	4.418e-08	3.327e-05
A_23_P107735	CD79A	CD79a molecule	0.643394	4.352e-08	3.377e-05
A_23_P106844	MT2A	metallothionein 2A	-0.731925	5.559e-08	4.313e-05
A_23_P76961	RPS29	ribosomal protein S29	0.630405	9.72e-08	6.913e-05
A_33_P3287218	GSTK1	glutathione S-transferase kappa 1	0.536053	9.476e-08	6.932e-05
A_33_P3220837	MAFB	MAF bZIP transcription factor B	-0.657218	9.354e-08	7.044e-05
A_33_P3338116	LAMB2	laminin subunit beta 2	-0.623487	1.091e-07	7.985e-05
A_33_P3382351	RNASEK	ribonuclease K	-0.594879	1.141e-07	8.119e-05
A_33_P3342235	CDC42EP5	CDC42 effector protein 5	0.530071	1.252e-07	8.222e-05
A_33_P3304501	CDX2	caudal type homeobox 2	0.557778	1.221e-07	8.227e-05
A_33_P3417865	ZFP36L1	ZFP36 ring finger protein like 1	-0.65449	1.191e-07	8.245e-05
A_24_P270460	IFI27	interferon alpha inducible protein 27	0.550901	1.351e-07	8.65e-05
A_33_P3393170	CAPN5	calpain 5	0.604071	1.418e-07	8.853e-05
A_33_P3364741	MRC2	mannose receptor C type 2	-0.635091	1.428e-07	8.916e-05
A_33_P3364498	NA	NA	-0.599243	1.41e-07	9.027e-05
A_33_P3521643	PPP1R12C	protein phosphatase 1 regulatory subunit 12C	-0.560856	1.396e-07	9.168e-05
A_33_P3395743	VWA1	von Willebrand factor A domain containing 1	-0.605157	1.387e-07	9.346e-05
A_33_P3303394	NA	NA	0.510962	1.714e-07	9.974e-05
A_33_P3378126	FBXO32	F-box protein 32	-0.641379	1.684e-07	0.0001027
A_23_P164057	MFAP4	microfibril associated protein 4	-0.587706	1.772e-07	0.0001055
A_24_P350200	NA	NA	0.58111	1.9e-07	0.0001057
A_23_P120660	RPS21	ribosomal protein S21	0.630405	1.883e-07	0.0001071
A_33_P3303810	LAD1	ladinin 1	0.533065	1.978e-07	0.0001077
A_24_P319923	MYLK	myosin light chain kinase	-0.809954	1.921e-07	0.0001118
A_33_P3220911	NA	NA	-0.691523	2.15e-07	0.0001197
A_33_P3296198	C5orf63	chromosome 5 open reading frame 63	-0.605596	2.111e-07	0.0001201
A_33_P3270599	TPM2	tropomyosin 2	-0.790609	2.438e-07	0.00013
A_33_P3738458	TNS1	tensin 1	-0.633972	2.419e-07	0.0001318
A_24_P280803	RPS21	ribosomal protein S21	0.560715	2.496e-07	0.0001331
A_23_P107421	TK1	thymidine kinase 1	0.510962	2.867e-07	0.0001498
A_33_P3304282	RPS15A	ribosomal protein S15a	0.588805	3.285e-07	0.0001558
A_23_P66798	KRT19	keratin 19	0.669934	3.231e-07	0.0001561
A_23_P49145	ZG16	zymogen granule protein 16	1.04963	3.056e-07	0.0001565
A_33_P3412384	MUC2	mucin 2, oligomeric mucus/gel-forming	0.778209	3.212e-07	0.0001582
A_24_P605563	IGLC1	immunoglobulin lambda constant 1	0.630405	3.211e-07	0.0001612
A_23_P213718	UQCRQ	ubiquinol-cytochrome c reductase complex III subunit VII	0.546956	3.551e-07	0.0001653
A_23_P166459	LGALS1	galectin 1	-0.522012	3.271e-07	0.0001675
A_33_P3358898	SSC5D	scavenger receptor cysteine rich family member with 5 domains	-0.646338	3.382e-07	0.0001698
A_23_P48175	TMEM106C	transmembrane protein 106C	0.526069	4.247e-07	0.0001942
A_24_P932736	NA	NA	-0.522634	3.944e-07	0.0001942
A_23_P78980	B3GNT3	UDP-GlcNAc:betaGal beta-1,3-N-acetylglucosaminyltransferase 3	0.521051	4.331e-07	0.0001946
A_33_P3284508	CD14	CD14 molecule	-0.587923	4.302e-07	0.0002078
A_23_P254271	TUBB6	tubulin beta 6 class V	-0.562133	4.477e-07	0.0002123
A_33_P3234580	ASS1	argininosuccinate synthase 1	0.745883	5.106e-07	0.0002216
A_23_P366216	H2BC9	H2B clustered histone 9	0.647084	5.229e-07	0.0002231
A_33_P3229032	CLEC11A	C-type lectin domain containing 11A	-0.505943	4.962e-07	0.000231
A_24_P58308	NA	NA	0.513996	6.295e-07	0.0002642
A_33_P3226154	NA	NA	0.706641	7.414e-07	0.0003062
A_33_P3287825	CCDC136	coiled-coil domain containing 136	-0.963251	8.625e-07	0.0003398
A_33_P3260575	CERCAM	cerebral endothelial cell adhesion molecule	-0.556818	8.373e-07	0.0003403
A_23_P156708	TNXB	tenascin XB	-0.646338	8.349e-07	0.0003448
A_33_P3253832	NA	NA	-0.503282	8.889e-07	0.0003449
A_33_P3224045	DAPK3	death associated protein kinase 3	-0.531156	9.311e-07	0.0003558
A_23_P395374	H4C4	H4 clustered histone 4	0.551885	9.046e-07	0.0003619
A_33_P3336696	NA	NA	0.605968	9.736e-07	0.0003721
A_23_P8013	H2BC13	H2B clustered histone 13	0.633199	9.617e-07	0.0003731
A_33_P3234641	NA	NA	0.521051	1.166e-06	0.0004265
A_33_P3304668	COL1A1	collagen type I alpha 1 chain	-0.751465	1.207e-06	0.0004417
A_33_P3295358	ANGPTL4	angiopoietin like 4	-0.623265	1.247e-06	0.0004436
A_33_P3419806	RPS29	ribosomal protein S29	0.598365	1.379e-06	0.000477
A_33_P3280845	THY1	Thy-1 cell surface antigen	-0.567896	1.379e-06	0.0004837
A_33_P3266165	NA	NA	-0.506558	1.466e-06	0.0005004
A_33_P3409062	TYROBP	TYRO protein tyrosine kinase binding protein	-0.558942	1.453e-06	0.0005029
A_24_P408047	PLEKHA4	pleckstrin homology domain containing A4	-0.559579	1.533e-06	0.0005097
A_23_P119130	RPS19	ribosomal protein S19	0.590722	1.554e-06	0.0005169
A_23_P90743	REG1A	regenerating family member 1 alpha	1.04754	1.552e-06	0.0005229
A_33_P3241269	CES1	carboxylesterase 1	-0.567682	1.67e-06	0.0005278
A_24_P144346	NA	NA	0.598365	1.645e-06	0.000533
A_33_P3233645	MT1G	metallothionein 1G	0.644318	1.684e-06	0.0005391
A_23_P39034	SMARCA4	SWI/SNF related, matrix associated, actin dependent regulator of chromatin, subfamily a, member 4	-0.548565	1.849e-06	0.0005703
A_33_P3390868	SYNPO2	synaptopodin 2	-0.651088	1.93e-06	0.0005746
A_23_P372834	AQP1	aquaporin 1 (Colton blood group)	-0.59837	2.034e-06	0.0005987
A_33_P3392213	NA	NA	-0.706512	2.187e-06	0.0006292
A_23_P431410	RBMS1	RNA binding motif single stranded interacting protein 1	-0.556606	2.215e-06	0.0006301
A_33_P3241582	RPS15A	ribosomal protein S15a	0.570463	2.164e-06	0.0006598
A_24_P402690	ITM2C	integral membrane protein 2C	0.529071	2.826e-06	0.0008318
A_32_P113154	NA	NA	0.501821	2.892e-06	0.0008415
A_33_P3236881	NBL1	NBL1, DAN family BMP antagonist	-0.548987	3.142e-06	0.000856
A_23_P26294	TPSG1	tryptase gamma 1	0.528071	3.665e-06	0.00102
A_24_P217848	H2AC15	H2A clustered histone 15	0.503858	3.923e-06	0.001046
A_23_P86599	DMBT1	deleted in malignant brain tumors 1	0.822934	3.902e-06	0.001052
A_33_P3382924	SPARC	secreted protein acidic and cysteine rich	-0.671393	4.349e-06	0.001103
A_33_P3629678	COL5A1	collagen type V alpha 1 chain	-0.548987	5.196e-06	0.001267
A_33_P3252612	CYP2W1	cytochrome P450 family 2 subfamily W member 1	-0.582296	5.301e-06	0.001268
A_23_P406928	NA	NA	0.524064	5.191e-06	0.001303
A_23_P142724	RPL37A	ribosomal protein L37a	0.621993	5.673e-06	0.00137
A_32_P190488	NA	NA	1.88401	6.306e-06	0.001455
A_32_P125549	NA	NA	0.599318	6.791e-06	0.001525
A_24_P67699	RPL23A	ribosomal protein L23a	0.535058	7.075e-06	0.001562
A_33_P3395675	IGLC1	immunoglobulin lambda constant 1	0.551885	7.041e-06	0.001568
A_33_P3269203	SERPINH1	serpin family H member 1	-0.649729	7.677e-06	0.001666
A_33_P3374365	NA	NA	0.587845	8.322e-06	0.001718
A_33_P3320953	CTXN1	cortexin 1	-0.517461	8.329e-06	0.001748
A_23_P254741	SOD3	superoxide dismutase 3	-0.514161	8.627e-06	0.001796
A_23_P360209	NA	NA	0.566572	9.155e-06	0.001803
A_33_P3452003	NA	NA	-0.791358	1.051e-05	0.002055
A_23_P11005	ADAMTS7	ADAM metallopeptidase with thrombospondin type 1 motif 7	0.807355	1.105e-05	0.002112
A_33_P3244165	RNA28SN5	RNA, 28S ribosomal N5	1.05311	1.313e-05	0.002401
A_33_P3250343	LINC01001	long intergenic non-protein coding RNA 1001	0.848798	1.441e-05	0.002511
A_23_P43164	SULF1	sulfatase 1	-0.550888	1.428e-05	0.002593
A_23_P415411	H4C5	H4 clustered histone 5	0.509949	1.643e-05	0.002805
A_33_P3336632	RNA28SN5	RNA, 28S ribosomal N5	0.792439	1.655e-05	0.002806
A_33_P3252134	NA	NA	-0.641604	1.597e-05	0.002841
A_32_P145153	RPL31	ribosomal protein L31	0.583038	1.765e-05	0.002954
A_24_P177964	NCKAP5L	NCK associated protein 5 like	-0.592484	1.696e-05	0.002954
A_24_P110082	NA	NA	0.501821	1.866e-05	0.003103
A_33_P3401301	RPL39	ribosomal protein L39	0.620117	2.024e-05	0.003281
A_33_P3214432	ZC3HAV1L	zinc finger CCCH-type containing, antiviral 1 like	0.794104	2.022e-05	0.003298
A_23_P206920	MYH11	myosin heavy chain 11	-0.608232	2.475e-05	0.004011
A_23_P13548	CHRDL2	chordin like 2	-0.514367	2.945e-05	0.004684
A_33_P3336915	RPL39P5	ribosomal protein L39 pseudogene 5	0.605968	3.489e-05	0.005105
A_23_P375524	LCE1D	late cornified envelope 1D	0.706641	4.024e-05	0.005569
A_33_P3400763	PLIN4	perilipin 4	-0.510046	4.634e-05	0.006742
A_33_P3230290	ACAP3	ArfGAP with coiled-coil, ankyrin repeat and PH domains 3	0.507921	5.291e-05	0.00702
A_33_P3257513	FAT3	FAT atypical cadherin 3	-0.602307	6.63e-05	0.008322
A_24_P179351	TPT1	tumor protein, translationally-controlled 1	0.530071	0.0001318	0.01378
A_33_P3775741	RPL32P3	ribosomal protein L32 pseudogene 3	0.555816	0.0001608	0.0159
A_33_P3368313	MT1H	metallothionein 1H	1.14926	0.0001667	0.01623
A_33_P3312030	NA	NA	0.672652	0.0002141	0.01979
A_23_P141549	RPS7	ribosomal protein S7	0.566572	0.0002138	0.01983
A_33_P3236340	NA	NA	-0.627939	0.0002155	0.01985
A_33_P3329419	DNM1	dynamin 1	0.54201	0.0002358	0.02118
A_23_P46017	KYAT3	kynurenine aminotransferase 3	1.44042	0.0002377	0.02121
A_33_P3330125	DIABLO	diablo IAP-binding mitochondrial protein	0.503858	0.0002955	0.02425
A_33_P3255949	TYMP	thymidine phosphorylase	0.511974	0.0003076	0.02516
A_33_P3282181	ARHGAP4	Rho GTPase activating protein 4	-0.621045	0.0003022	0.02579
A_33_P3367681	NA	NA	0.653519	0.0004506	0.03335
A_32_P46214	SLC9A9	solute carrier family 9 member A9	-0.993092	0.0004471	0.03397
A_33_P3403459	DHRS4-AS1	DHRS4 antisense RNA 1	-0.513131	0.0005417	0.03874
