# Supplementary material for: A Transcriptomic Approach Reveals Selective Ribosomal Remodelling in the Tumour Versus the Stromal Compartment of Metastatic Colorectal Cancer
Source: Cancers (Basel). 2021 Aug 20;13(16):4188. doi: 10.3390/cancers13164188 (PMC8394399; doi:10.3390/cancers13164188)
Supplement: Supplementary file 1 [file cancers-13-04188-s001.zip › Supplementary Table 2.xlsx]

## Sheet: ToppFun - up-DEG list
Category	ID	Name	Source	p-value	q-value FDR B&H	Hit Count in Query List	Hit Count in Genome	Hit in Query List
GO: Molecular Function	GO:0003735	structural constituent of ribosome		8.265e-11	2.132e-08	11	183	RPL23A,RPL31,RPL37A,RPL39,RPS7,RPS15A,RPS19,RPS21,RPS29,RNA28SN5,RPL39P5
GO: Molecular Function	GO:0005198	structural molecule activity		8.844e-08	1.141e-05	15	743	RPL23A,RPL31,RPL37A,RPL39,KRT19,RPS7,LAD1,OLFM4,RPS15A,RPS19,RPS21,RPS29,RNA28SN5,RPL39P5,DMBT1
GO: Molecular Function	GO:0042834	peptidoglycan binding		4.733e-05	0.00407	3	19	REG1A,JCHAIN,ZG16
GO: Molecular Function	GO:0046982	protein heterodimerization activity		0.0003664	0.01985	7	354	H3C15,H2AC15,H2BC13,H2BC9,H4C4,H4C5,ATP1B1
GO: Molecular Function	GO:0070180	large ribosomal subunit rRNA binding		0.0003848	0.01985	2	8	RPL23A,RPL37A
GO: Biological Process	GO:0006614	SRP-dependent cotranslational protein targeting to membrane		1.107e-10	1.424e-07	9	105	RPL23A,RPL31,RPL37A,RPL39,RPS7,RPS15A,RPS19,RPS21,RPS29
GO: Biological Process	GO:0006613	cotranslational protein targeting to membrane		1.688e-10	1.424e-07	9	110	RPL23A,RPL31,RPL37A,RPL39,RPS7,RPS15A,RPS19,RPS21,RPS29
GO: Biological Process	GO:0000184	nuclear-transcribed mRNA catabolic process, nonsense-mediated decay		3.697e-10	1.946e-07	9	120	RPL23A,RPL31,RPL37A,RPL39,RPS7,RPS15A,RPS19,RPS21,RPS29
GO: Biological Process	GO:0045047	protein targeting to ER		4.614e-10	1.946e-07	9	123	RPL23A,RPL31,RPL37A,RPL39,RPS7,RPS15A,RPS19,RPS21,RPS29
GO: Biological Process	GO:0072599	establishment of protein localization to endoplasmic reticulum		6.145e-10	2.073e-07	9	127	RPL23A,RPL31,RPL37A,RPL39,RPS7,RPS15A,RPS19,RPS21,RPS29
GO: Biological Process	GO:0070972	protein localization to endoplasmic reticulum		3.604e-09	1.013e-06	9	155	RPL23A,RPL31,RPL37A,RPL39,RPS7,RPS15A,RPS19,RPS21,RPS29
GO: Biological Process	GO:0006413	translational initiation		3.188e-08	7.683e-06	9	199	RPL23A,RPL31,RPL37A,RPL39,RPS7,RPS15A,RPS19,RPS21,RPS29
GO: Biological Process	GO:0019083	viral transcription		3.785e-08	7.982e-06	9	203	RPL23A,RPL31,RPL37A,RPL39,RPS7,RPS15A,RPS19,RPS21,RPS29
GO: Biological Process	GO:0000956	nuclear-transcribed mRNA catabolic process		5.497e-08	1.03e-05	9	212	RPL23A,RPL31,RPL37A,RPL39,RPS7,RPS15A,RPS19,RPS21,RPS29
GO: Biological Process	GO:0019080	viral gene expression		7.851e-08	1.3e-05	9	221	RPL23A,RPL31,RPL37A,RPL39,RPS7,RPS15A,RPS19,RPS21,RPS29
GO: Biological Process	GO:0006612	protein targeting to membrane		8.479e-08	1.3e-05	9	223	RPL23A,RPL31,RPL37A,RPL39,RPS7,RPS15A,RPS19,RPS21,RPS29
GO: Biological Process	GO:0006402	mRNA catabolic process		1.033e-07	1.452e-05	11	388	RPL23A,RPL31,RPL37A,RPL39,RPS7,HNRNPM,RPS15A,RPS19,RPS21,RPS29,PKP3
GO: Biological Process	GO:0006401	RNA catabolic process		3.243e-07	4.208e-05	11	435	RPL23A,RPL31,RPL37A,RPL39,RPS7,HNRNPM,RPS15A,RPS19,RPS21,RPS29,PKP3
GO: Biological Process	GO:0034655	nucleobase-containing compound catabolic process		8.476e-07	0.0001021	12	586	RPL23A,RPL31,RPL37A,RPL39,RPS7,HNRNPM,RPS15A,RPS19,RPS21,RPS29,TYMP,PKP3
GO: Biological Process	GO:0090150	establishment of protein localization to membrane		9.185e-07	0.0001033	10	385	RPL23A,RPL31,RPL37A,RPL39,RPS7,RPS15A,RPS19,RPS21,RPS29,ATP1B1
GO: Biological Process	GO:0046700	heterocycle catabolic process		1.718e-06	0.0001777	12	627	RPL23A,RPL31,RPL37A,RPL39,RPS7,HNRNPM,RPS15A,RPS19,RPS21,RPS29,TYMP,PKP3
GO: Biological Process	GO:0019730	antimicrobial humoral response		1.823e-06	0.0001777	7	165	RPL39,ITLN1,RPS19,REG1A,IGHA2,JCHAIN,DMBT1
GO: Biological Process	GO:0044270	cellular nitrogen compound catabolic process		1.896e-06	0.0001777	12	633	RPL23A,RPL31,RPL37A,RPL39,RPS7,HNRNPM,RPS15A,RPS19,RPS21,RPS29,TYMP,PKP3
GO: Biological Process	GO:0019439	aromatic compound catabolic process		2.266e-06	0.0002012	12	644	RPL23A,RPL31,RPL37A,RPL39,RPS7,HNRNPM,RPS15A,RPS19,RPS21,RPS29,TYMP,PKP3
GO: Biological Process	GO:0060267	positive regulation of respiratory burst		3.436e-06	0.0002898	3	9	RPS19,IGHA2,JCHAIN
GO: Biological Process	GO:1901361	organic cyclic compound catabolic process		3.906e-06	0.0003138	12	679	RPL23A,RPL31,RPL37A,RPL39,RPS7,HNRNPM,RPS15A,RPS19,RPS21,RPS29,TYMP,PKP3
GO: Biological Process	GO:0006605	protein targeting		5.658e-06	0.0004339	10	472	RPL23A,RPL31,RPL37A,RPL39,RPS7,RPS15A,RPS19,RPS21,RPS29,GSTK1
GO: Biological Process	GO:0072657	protein localization to membrane		8.973e-06	0.0006581	12	737	RPL23A,RPL31,RPL37A,RPL39,RPS7,RPS15A,RPS19,RPS21,RPS29,PIGR,PKP3,ATP1B1
GO: Biological Process	GO:0006882	cellular zinc ion homeostasis		1.161e-05	0.000792	4	40	SLC39A4,MT1G,MT1H,SLC39A5
GO: Biological Process	GO:0034224	cellular response to zinc ion starvation		1.221e-05	0.000792	2	2	SLC39A4,SLC39A5
GO: Biological Process	GO:0120127	response to zinc ion starvation		1.221e-05	0.000792	2	2	SLC39A4,SLC39A5
GO: Biological Process	GO:0072594	establishment of protein localization to organelle		1.361e-05	0.0008503	11	641	RPL23A,RPL31,RPL37A,RPL39,RPS7,RPS15A,RPS19,RPS21,RPS29,GSTK1,DNM1
GO: Biological Process	GO:0055069	zinc ion homeostasis		1.414e-05	0.000852	4	42	SLC39A4,MT1G,MT1H,SLC39A5
GO: Biological Process	GO:0060263	regulation of respiratory burst		3.263e-05	0.001898	3	18	RPS19,IGHA2,JCHAIN
GO: Biological Process	GO:0042742	defense response to bacterium		5.908e-05	0.003322	8	384	RPL39,RPS19,C10orf99,IGHA2,JCHAIN,IGLC1,DMBT1,ZG16
GO: Biological Process	GO:0016071	mRNA metabolic process		6.747e-05	0.003672	12	905	RPL23A,RPL31,RPL37A,RPL39,RPS7,HNRNPM,RPS15A,RPS19,RPS21,RPS29,PKP3,SLC39A5
GO: Biological Process	GO:0006414	translational elongation		7.259e-05	0.003711	11	770	RPL23A,RPL31,RPL37A,RPL39,RPS7,RPS15A,RPS19,RPS21,RPS29,RPL39P5,PKP3
GO: Biological Process	GO:0006412	translation		7.259e-05	0.003711	11	770	RPL23A,RPL31,RPL37A,RPL39,RPS7,RPS15A,RPS19,RPS21,RPS29,RPL39P5,PKP3
GO: Biological Process	GO:0006959	humoral immune response		9.974e-05	0.004726	8	414	RPL39,ITLN1,RPS19,REG1A,IGHA2,JCHAIN,IGLC1,DMBT1
GO: Biological Process	GO:0043604	amide biosynthetic process		9.979e-05	0.004726	12	943	RPL23A,RPL31,RPL37A,RPL39,RPS7,RPS15A,RPS19,RPS21,RPS29,RPL39P5,PKP3,ASS1
GO: Biological Process	GO:0043043	peptide biosynthetic process		0.0001008	0.004726	11	799	RPL23A,RPL31,RPL37A,RPL39,RPS7,RPS15A,RPS19,RPS21,RPS29,RPL39P5,PKP3
GO: Biological Process	GO:0019731	antibacterial humoral response		0.0001201	0.005348	4	72	RPL39,IGHA2,JCHAIN,DMBT1
GO: Biological Process	GO:0016032	viral process		0.0001205	0.005348	12	962	RPL23A,RPL31,RPL37A,RPL39,KRT19,RPS7,RPS15A,RPS19,RPS21,RPS29,IFI27,DMBT1
GO: Biological Process	GO:0006518	peptide metabolic process		0.0001366	0.00591	12	975	RPL23A,RPL31,RPL37A,RPL39,RPS7,RPS15A,RPS19,RPS21,RPS29,RPL39P5,GSTK1,PKP3
GO: Biological Process	GO:0006334	nucleosome assembly		0.0001682	0.007093	5	147	H3C15,H2BC13,H2BC9,H4C4,H4C5
GO: Biological Process	GO:0044403	biological process involved in symbiotic interaction		0.0002255	0.009277	12	1029	RPL23A,RPL31,RPL37A,RPL39,KRT19,RPS7,RPS15A,RPS19,RPS21,RPS29,IFI27,DMBT1
GO: Biological Process	GO:0071578	zinc ion import across plasma membrane		0.000336	0.0135	2	8	SLC39A4,SLC39A5
GO: Biological Process	GO:0045730	respiratory burst		0.0003466	0.0136	3	39	RPS19,IGHA2,JCHAIN
GO: Biological Process	GO:0044265	cellular macromolecule catabolic process		0.0003808	0.0146	13	1255	RPL23A,RPL31,RPL37A,RPL39,RPS7,HNRNPM,RPS15A,RPS19,RPS21,RPS29,IFI27,ADAMTS7,PKP3
GO: Biological Process	GO:0000183	rDNA heterochromatin assembly		0.0004023	0.01508	3	41	H3C15,H4C4,H4C5
GO: Biological Process	GO:0043603	cellular amide metabolic process		0.0004463	0.01637	13	1276	RPL23A,RPL31,RPL37A,RPL39,RPS7,RPS15A,RPS19,RPS21,RPS29,RPL39P5,GSTK1,PKP3,ASS1
GO: Biological Process	GO:0061844	antimicrobial humoral immune response mediated by antimicrobial peptide		0.0004582	0.01645	4	102	RPL39,RPS19,REG1A,DMBT1
GO: Biological Process	GO:0034728	nucleosome organization		0.0005228	0.01821	5	188	H3C15,H2BC13,H2BC9,H4C4,H4C5
GO: Biological Process	GO:0060249	anatomical structure homeostasis		0.000529	0.01821	8	530	TFF3,PIGR,IGHA2,H4C4,H4C5,JCHAIN,IHH,MUC2
GO: Biological Process	GO:0002181	cytoplasmic translation		0.0005491	0.01853	4	107	RPL31,RPL39,RPS21,RPS29
GO: Biological Process	GO:0033365	protein localization to organelle		0.0005864	0.0194	14	1489	RPL23A,RPL31,RPL37A,RPL39,RPS7,HNRNPM,RPS15A,RPS19,RPS21,RPS29,GSTK1,H4C4,H4C5,DNM1
GO: Biological Process	GO:0008655	pyrimidine-containing compound salvage		0.0006555	0.02087	2	11	TYMP,TK1
GO: Biological Process	GO:0043097	pyrimidine nucleoside salvage		0.0006555	0.02087	2	11	TYMP,TK1
GO: Biological Process	GO:0051707	response to other organism		0.0007049	0.0218	15	1700	TPT1,RPL39,ITLN1,RPS15A,RPS19,REG1A,IFI27,C10orf99,IGHA2,JCHAIN,ASS1,IGLC1,DMBT1,MUC2,ZG16
GO: Biological Process	GO:0043207	response to external biotic stimulus		0.0007136	0.0218	15	1702	TPT1,RPL39,ITLN1,RPS15A,RPS19,REG1A,IFI27,C10orf99,IGHA2,JCHAIN,ASS1,IGLC1,DMBT1,MUC2,ZG16
GO: Biological Process	GO:0031497	chromatin assembly		0.0007236	0.0218	5	202	H3C15,H2BC13,H2BC9,H4C4,H4C5
GO: Biological Process	GO:0001894	tissue homeostasis		0.0008087	0.02394	6	313	TFF3,PIGR,IGHA2,JCHAIN,IHH,MUC2
GO: Biological Process	GO:0050830	defense response to Gram-positive bacterium		0.0008446	0.02457	4	120	RPL39,C10orf99,DMBT1,ZG16
GO: Biological Process	GO:0022600	digestive system process		0.0008712	0.02491	4	121	TYMP,FABP1,TFF3,MUC2
GO: Biological Process	GO:0009607	response to biotic stimulus		0.0009016	0.02535	15	1741	TPT1,RPL39,ITLN1,RPS15A,RPS19,REG1A,IFI27,C10orf99,IGHA2,JCHAIN,ASS1,IGLC1,DMBT1,MUC2,ZG16
GO: Biological Process	GO:0007494	midgut development		0.0009254	0.02559	2	13	REG1A,ASS1
GO: Biological Process	GO:0046916	cellular transition metal ion homeostasis		0.001106	0.03008	4	129	SLC39A4,MT1G,MT1H,SLC39A5
GO: Biological Process	GO:0045814	negative regulation of gene expression, epigenetic		0.001204	0.03219	4	132	H3C15,H2AC15,H4C4,H4C5
GO: Biological Process	GO:0010273	detoxification of copper ion		0.00124	0.03219	2	15	MT1G,MT1H
GO: Biological Process	GO:1990169	stress response to copper ion		0.00124	0.03219	2	15	MT1G,MT1H
GO: Biological Process	GO:0006333	chromatin assembly or disassembly		0.001267	0.03239	5	229	H3C15,H2BC13,H2BC9,H4C4,H4C5
GO: Biological Process	GO:0043174	nucleoside salvage		0.001414	0.03508	2	16	TYMP,TK1
GO: Biological Process	GO:0046134	pyrimidine nucleoside biosynthetic process		0.001414	0.03508	2	16	TYMP,TK1
GO: Biological Process	GO:0098754	detoxification		0.001535	0.0374	4	141	FABP1,MT1G,MT1H,GSTK1
GO: Biological Process	GO:0010043	response to zinc ion		0.001552	0.0374	3	65	MT1G,MT1H,ASS1
GO: Biological Process	GO:0061687	detoxification of inorganic compound		0.001599	0.03799	2	17	MT1G,MT1H
GO: Biological Process	GO:0010629	negative regulation of gene expression		0.001729	0.04031	15	1857	RPL23A,RPL31,RPL37A,RPL39,RPS7,HNRNPM,RPS15A,RPS19,RPS21,RPS29,H3C15,H2AC15,H4C4,H4C5,PKP3
GO: Biological Process	GO:0048565	digestive tract development		0.001744	0.04031	4	146	CDX2,REG1A,ASS1,IHH
GO: Biological Process	GO:0045653	negative regulation of megakaryocyte differentiation		0.001795	0.04092	2	18	H4C4,H4C5
GO: Biological Process	GO:0006323	DNA packaging		0.001896	0.04264	5	251	H3C15,H2BC13,H2BC9,H4C4,H4C5
GO: Biological Process	GO:1902305	regulation of sodium ion transmembrane transport		0.001921	0.04264	3	70	PRSS8,ATP1B1,FXYD3
GO: Biological Process	GO:0097549	chromatin organization involved in negative regulation of transcription		0.001972	0.04266	4	151	H3C15,H2AC15,H4C4,H4C5
GO: Biological Process	GO:0055076	transition metal ion homeostasis		0.001972	0.04266	4	151	SLC39A4,MT1G,MT1H,SLC39A5
GO: Biological Process	GO:0097501	stress response to metal ion		0.002001	0.04274	2	19	MT1G,MT1H
GO: Biological Process	GO:0009057	macromolecule catabolic process		0.002077	0.04377	13	1508	RPL23A,RPL31,RPL37A,RPL39,RPS7,HNRNPM,RPS15A,RPS19,RPS21,RPS29,IFI27,ADAMTS7,PKP3
GO: Biological Process	GO:0009636	response to toxic substance		0.002102	0.04377	5	257	FABP1,MT1G,MT1H,GSTK1,ASS1
GO: Biological Process	GO:0009617	response to bacterium		0.00244	0.04948	9	831	RPL39,RPS19,C10orf99,IGHA2,JCHAIN,ASS1,IGLC1,DMBT1,ZG16
GO: Biological Process	GO:0007586	digestion		0.002489	0.04948	4	161	TYMP,FABP1,TFF3,MUC2
GO: Biological Process	GO:0055123	digestive system development		0.002489	0.04948	4	161	CDX2,REG1A,ASS1,IHH
GO: Biological Process	GO:0042274	ribosomal small subunit biogenesis		0.002522	0.04948	3	77	RPS7,RPS19,RPS21
GO: Biological Process	GO:0031507	heterochromatin assembly		0.002522	0.04948	3	77	H3C15,H4C4,H4C5
GO: Cellular Component	GO:0022626	cytosolic ribosome		2.898e-11	8.607e-09	10	127	RPL23A,RPL31,RPL37A,RPL39,RPS7,RPS15A,RPS19,RPS21,RPS29,RPL39P5
GO: Cellular Component	GO:0005840	ribosome		3.153e-09	4.008e-07	11	269	RPL23A,RPL31,RPL37A,RPL39,RPS7,RPS15A,RPS19,RPS21,RPS29,RNA28SN5,RPL39P5
GO: Cellular Component	GO:0044391	ribosomal subunit		4.048e-09	4.008e-07	10	210	RPL23A,RPL31,RPL37A,RPL39,RPS7,RPS15A,RPS19,RPS21,RPS29,RPL39P5
GO: Cellular Component	GO:0071749	polymeric IgA immunoglobulin complex		4.459e-07	1.892e-05	3	5	PIGR,IGHA2,JCHAIN
GO: Cellular Component	GO:0071745	IgA immunoglobulin complex		4.459e-07	1.892e-05	3	5	PIGR,IGHA2,JCHAIN
GO: Cellular Component	GO:0071746	IgA immunoglobulin complex, circulating		4.459e-07	1.892e-05	3	5	PIGR,IGHA2,JCHAIN
GO: Cellular Component	GO:0071751	secretory IgA immunoglobulin complex		4.459e-07	1.892e-05	3	5	PIGR,IGHA2,JCHAIN
GO: Cellular Component	GO:0022625	cytosolic large ribosomal subunit		2.468e-06	9.164e-05	5	60	RPL23A,RPL31,RPL37A,RPL39,RPL39P5
GO: Cellular Component	GO:0022627	cytosolic small ribosomal subunit		3.408e-06	0.0001031	5	64	RPS7,RPS15A,RPS19,RPS21,RPS29
GO: Cellular Component	GO:0000786	nucleosome		3.473e-06	0.0001031	6	114	H3C15,H2AC15,H2BC13,H2BC9,H4C4,H4C5
GO: Cellular Component	GO:0044815	DNA packaging complex		5.146e-06	0.0001389	6	122	H3C15,H2AC15,H2BC13,H2BC9,H4C4,H4C5
GO: Cellular Component	GO:0042788	polysomal ribosome		7.45e-06	0.0001844	4	35	RPL31,RPL39,RPS21,RPS29
GO: Cellular Component	GO:1990904	ribonucleoprotein complex		1.767e-05	0.0004038	12	768	RPL23A,RPL31,RPL37A,RPL39,RPS7,HNRNPM,RPS15A,RPS19,RPS21,RPS29,RPL39P5,PKP3
GO: Cellular Component	GO:0015935	small ribosomal subunit		2.375e-05	0.0005038	5	95	RPS7,RPS15A,RPS19,RPS21,RPS29
GO: Cellular Component	GO:0070701	mucus layer		3.829e-05	0.000669	2	3	MUC2,ZG16
GO: Cellular Component	GO:0071750	dimeric IgA immunoglobulin complex		3.829e-05	0.000669	2	3	IGHA2,JCHAIN
GO: Cellular Component	GO:0071752	secretory dimeric IgA immunoglobulin complex		3.829e-05	0.000669	2	3	IGHA2,JCHAIN
GO: Cellular Component	GO:0042588	zymogen granule		6.571e-05	0.001084	3	22	REG1A,DMBT1,ZG16
GO: Cellular Component	GO:0015934	large ribosomal subunit		7.285e-05	0.001135	5	120	RPL23A,RPL31,RPL37A,RPL39,RPL39P5
GO: Cellular Component	GO:0071748	monomeric IgA immunoglobulin complex		7.641e-05	0.001135	2	4	IGHA2,JCHAIN
GO: Cellular Component	GO:0042571	immunoglobulin complex, circulating		0.0001718	0.002429	4	77	PIGR,IGHA2,JCHAIN,IGLC1
GO: Cellular Component	GO:0032993	protein-DNA complex		0.0001937	0.002571	6	233	H3C15,H2AC15,H2BC13,H2BC9,H4C4,H4C5
GO: Cellular Component	GO:0005844	polysome		0.0001991	0.002571	4	80	RPL31,RPL39,RPS21,RPS29
GO: Cellular Component	GO:0019814	immunoglobulin complex		0.0003417	0.004229	5	167	PIGR,IGHA2,JCHAIN,CD79A,IGLC1
GO: Cellular Component	GO:0042589	zymogen granule membrane		0.0009726	0.01155	2	13	DMBT1,ZG16
GO: Cellular Component	GO:0031012	extracellular matrix		0.001951	0.02189	8	633	ITLN1,LAD1,HNRNPM,ADAMTS7,DMBT1,IHH,MUC2,ZG16
GO: Cellular Component	GO:0030312	external encapsulating structure		0.00199	0.02189	8	635	ITLN1,LAD1,HNRNPM,ADAMTS7,DMBT1,IHH,MUC2,ZG16
GO: Cellular Component	GO:0070702	inner mucus layer		0.003614	0.03702	1	1	MUC2
GO: Cellular Component	GO:0070703	outer mucus layer		0.003614	0.03702	1	1	MUC2
GO: Cellular Component	GO:0005925	focal adhesion		0.004229	0.04187	6	424	RPL31,RPL37A,RPS7,RPS19,RPS29,CAPN5
GO: Cellular Component	GO:0030055	cell-substrate junction		0.004786	0.04586	6	435	RPL31,RPL37A,RPS7,RPS19,RPS29,CAPN5
Pathway	M189	Ribosome	MSigDB C2 BIOCARTA (v7.3)	3.769e-10	4.417e-08	9	88	RPL23A,RPL31,RPL37A,RPL39,RPS7,RPS15A,RPS19,RPS21,RPS29
Pathway	M39495	Cytoplasmic Ribosomal Proteins	MSigDB C2 BIOCARTA (v7.3)	4.625e-10	4.417e-08	9	90	RPL23A,RPL31,RPL37A,RPL39,RPS7,RPS15A,RPS19,RPS21,RPS29
Pathway	M39377	Zinc homeostasis	MSigDB C2 BIOCARTA (v7.3)	3.176e-05	0.002022	4	37	SLC39A4,MT1G,MT1H,SLC39A5
Pathway	M4741	Systemic lupus erythematosus	MSigDB C2 BIOCARTA (v7.3)	6.075e-05	0.002901	6	139	H3C15,H2AC15,H2BC13,H2BC9,H4C4,H4C5
Gene Family	728	S ribosomal proteins	genenames.org	2.71e-08	1.003e-06	5	34	RPS7,RPS15A,RPS19,RPS21,RPS29
Gene Family	864	Histones	genenames.org	5.817e-07	1.076e-05	6	116	H3C15,H2AC15,H2BC13,H2BC9,H4C4,H4C5
Gene Family	729	L ribosomal proteins	genenames.org	9.727e-06	0.00012	4	51	RPL23A,RPL31,RPL37A,RPL39
Gene Family	638	Metallothioneins	genenames.org	0.001133	0.01048	2	19	MT1G,MT1H
