# Supplementary material for: A Transcriptomic Approach Reveals Selective Ribosomal Remodelling in the Tumour Versus the Stromal Compartment of Metastatic Colorectal Cancer
Source: Cancers (Basel). 2021 Aug 20;13(16):4188. doi: 10.3390/cancers13164188 (PMC8394399; doi:10.3390/cancers13164188)
Supplement: Supplementary file 1 [file cancers-13-04188-s001.zip › Supplementary Table 3.xlsx]

## Sheet: ToppFun - down-DEG list
Category	ID	Name	Source	p-value	q-value FDR B&H	Hit Count in Query List	Hit Count in Genome	Hit in Query List
GO: Molecular Function	GO:0005201	extracellular matrix structural constituent		1.972e-17	7.237e-15	16	185	COL4A2,COL5A1,HSPG2,COL6A1,COL18A1,DPT,MFAP4,FBLN1,SPARC,MGP,LAMB2,VWA1,DCN,TNXB,EMILIN1,COL1A1
GO: Molecular Function	GO:0005198	structural molecule activity		6.969e-13	1.279e-10	21	743	TPM2,COL4A2,TUBB6,COL5A1,DES,HSPG2,COL6A1,COL18A1,DPT,MFAP4,FBLN1,MYH11,SPARC,MGP,LAMB2,VWA1,APOE,DCN,TNXB,EMILIN1,COL1A1
GO: Molecular Function	GO:0005178	integrin binding		1.185e-08	1.45e-06	9	157	COL5A1,FBLN1,THY1,TIMP2,LAMB2,ITGA5,ITGA7,TNXB,EMILIN1
GO: Molecular Function	GO:0030020	extracellular matrix structural constituent conferring tensile strength		6.524e-07	5.986e-05	5	42	COL4A2,COL5A1,COL6A1,COL18A1,COL1A1
GO: Molecular Function	GO:0005518	collagen binding		8.8e-07	6.459e-05	6	82	COL6A1,SPARC,MRC2,DCN,SERPINH1,TNXB
GO: Molecular Function	GO:0044877	protein-containing complex binding		2.01e-06	0.0001229	20	1565	TPM2,COL5A1,COL6A1,FBLN1,MYH11,SPARC,THY1,TIMP2,MRC2,SMARCA4,LAMB2,MAFB,GNAI2,APOE,ITGA5,ITGA7,DCN,SERPINH1,TNXB,EMILIN1
GO: Molecular Function	GO:0050840	extracellular matrix binding		5.463e-06	0.0002864	5	64	SSC5D,SPARC,ITGA7,DCN,LGALS1
GO: Molecular Function	GO:0005102	signaling receptor binding		6.392e-06	0.0002932	21	1842	TGFB1I1,TYROBP,COL5A1,HSPG2,MFAP4,FBLN1,THY1,TIMP2,CLEC11A,SPON2,ANGPTL4,SMARCA4,LAMB2,NBL1,GNAI2,APOE,ITGA5,ITGA7,AQP1,TNXB,EMILIN1
GO: Molecular Function	GO:0048407	platelet-derived growth factor binding		1.667e-05	0.0006798	3	13	COL5A1,COL6A1,COL1A1
GO: Molecular Function	GO:0005539	glycosaminoglycan binding		6.337e-05	0.002326	7	252	COL5A1,CD14,SULF1,APOE,DCN,TNXB,SOD3
GO: Molecular Function	GO:0043236	laminin binding		0.0003285	0.01096	3	34	SSC5D,ITGA7,LGALS1
GO: Molecular Function	GO:0050839	cell adhesion molecule binding		0.0004317	0.0132	9	573	COL5A1,FBLN1,THY1,TIMP2,LAMB2,ITGA5,ITGA7,TNXB,EMILIN1
GO: Biological Process	GO:0030198	extracellular matrix organization		1.725e-20	1.677e-17	23	431	COL4A2,COL5A1,HSPG2,COL6A1,COL18A1,DPT,MFAP4,FBLN1,MYH11,HTRA1,SPARC,TIMP2,SULF1,SMARCA4,LAMB2,VWA1,ITGA5,ITGA7,DCN,SERPINH1,TNXB,EMILIN1,COL1A1
GO: Biological Process	GO:0043062	extracellular structure organization		1.817e-20	1.677e-17	23	432	COL4A2,COL5A1,HSPG2,COL6A1,COL18A1,DPT,MFAP4,FBLN1,MYH11,HTRA1,SPARC,TIMP2,SULF1,SMARCA4,LAMB2,VWA1,ITGA5,ITGA7,DCN,SERPINH1,TNXB,EMILIN1,COL1A1
GO: Biological Process	GO:0045229	external encapsulating structure organization		2.016e-20	1.677e-17	23	434	COL4A2,COL5A1,HSPG2,COL6A1,COL18A1,DPT,MFAP4,FBLN1,MYH11,HTRA1,SPARC,TIMP2,SULF1,SMARCA4,LAMB2,VWA1,ITGA5,ITGA7,DCN,SERPINH1,TNXB,EMILIN1,COL1A1
GO: Biological Process	GO:0048646	anatomical structure formation involved in morphogenesis		2.688e-11	1.677e-08	25	1395	COL4A2,TYROBP,COL5A1,HSPG2,COL6A1,COL18A1,MYH11,HTRA1,SPARC,RAMP1,THY1,SULF1,FAT3,ANGPTL4,SMARCA4,MAFB,ITGA5,ITGA7,DCN,AQP1,PLEKHO1,EMILIN1,CCDC136,HSPB1,COL1A1
GO: Biological Process	GO:0001568	blood vessel development		5.099e-11	2.545e-08	20	866	COL4A2,COL5A1,HSPG2,COL18A1,SPARC,RAMP1,MYLK,THY1,ZFP36L1,SULF1,ANGPTL4,SMARCA4,APOE,ITGA5,ITGA7,DCN,AQP1,EMILIN1,HSPB1,COL1A1
GO: Biological Process	GO:0001944	vasculature development		1.071e-10	4.457e-08	20	903	COL4A2,COL5A1,HSPG2,COL18A1,SPARC,RAMP1,MYLK,THY1,ZFP36L1,SULF1,ANGPTL4,SMARCA4,APOE,ITGA5,ITGA7,DCN,AQP1,EMILIN1,HSPB1,COL1A1
GO: Biological Process	GO:0048514	blood vessel morphogenesis		4.454e-10	1.588e-07	18	768	COL4A2,HSPG2,COL18A1,SPARC,RAMP1,MYLK,THY1,ZFP36L1,SULF1,ANGPTL4,SMARCA4,APOE,ITGA5,ITGA7,DCN,AQP1,EMILIN1,HSPB1
GO: Biological Process	GO:0016477	cell migration		6.44e-09	2.009e-06	25	1812	COL5A1,ARHGAP4,COL18A1,FBLN1,SYNPO2,SPARC,MYLK,THY1,SULF1,FAT3,SMARCA4,LAMB2,NBL1,DAPK3,GNAI2,APOE,ITGA5,ITGA7,DCN,AQP1,PLEKHO1,TNS1,EMILIN1,HSPB1,COL1A1
GO: Biological Process	GO:2000145	regulation of cell motility		8.062e-09	2.236e-06	20	1159	ARHGAP4,COL18A1,FBLN1,SYNPO2,SPARC,MYLK,THY1,SULF1,SMARCA4,NBL1,DAPK3,CAVIN1,GNAI2,APOE,ITGA5,DCN,AQP1,EMILIN1,HSPB1,COL1A1
GO: Biological Process	GO:0035239	tube morphogenesis		1.271e-08	3.172e-06	19	1068	COL4A2,HSPG2,COL18A1,SPARC,RAMP1,MYLK,THY1,MGP,ZFP36L1,SULF1,ANGPTL4,SMARCA4,APOE,ITGA5,ITGA7,DCN,AQP1,EMILIN1,HSPB1
GO: Biological Process	GO:0040012	regulation of locomotion		1.663e-08	3.337e-06	20	1210	ARHGAP4,COL18A1,FBLN1,SYNPO2,SPARC,MYLK,THY1,SULF1,SMARCA4,NBL1,DAPK3,CAVIN1,GNAI2,APOE,ITGA5,DCN,AQP1,EMILIN1,HSPB1,COL1A1
GO: Biological Process	GO:0072359	circulatory system development		1.689e-08	3.337e-06	21	1340	COL4A2,COL5A1,HSPG2,COL18A1,MYH11,SPARC,RAMP1,MYLK,THY1,ZFP36L1,SULF1,ANGPTL4,SMARCA4,APOE,ITGA5,ITGA7,DCN,AQP1,EMILIN1,HSPB1,COL1A1
GO: Biological Process	GO:0030334	regulation of cell migration		1.738e-08	3.337e-06	19	1089	ARHGAP4,COL18A1,FBLN1,SYNPO2,SPARC,MYLK,THY1,SULF1,SMARCA4,NBL1,DAPK3,GNAI2,APOE,ITGA5,DCN,AQP1,EMILIN1,HSPB1,COL1A1
GO: Biological Process	GO:0051270	regulation of cellular component movement		2.861e-08	5.101e-06	20	1250	ARHGAP4,COL18A1,FBLN1,SYNPO2,SPARC,MYLK,THY1,SULF1,SMARCA4,NBL1,DAPK3,CAVIN1,GNAI2,APOE,ITGA5,DCN,AQP1,EMILIN1,HSPB1,COL1A1
GO: Biological Process	GO:0009887	animal organ morphogenesis		3.397e-08	5.653e-06	20	1263	COL5A1,HSPG2,COL18A1,HTRA1,MYLK,THY1,MGP,SULF1,FAT3,PLEKHA4,SMARCA4,ACTG2,LAMB2,NBL1,MAFB,DCN,AQP1,SERPINH1,COL1A1,LIMS2
GO: Biological Process	GO:0032963	collagen metabolic process		4.085e-08	6.372e-06	8	133	COL5A1,MFAP4,P3H3,MRC2,SERPINH1,TNXB,EMILIN1,COL1A1
GO: Biological Process	GO:0022603	regulation of anatomical structure morphogenesis		4.758e-08	6.986e-06	19	1160	COL4A2,ARHGAP4,HSPG2,FBLN1,SPARC,THY1,SULF1,ANGPTL4,PLEKHA4,DAPK3,APOE,ITGA5,ITGA7,DCN,AQP1,PLEKHO1,EMILIN1,HSPB1,LIMS2
GO: Biological Process	GO:0007155	cell adhesion		5.321e-08	7.379e-06	22	1571	TGFB1I1,COL5A1,COL6A1,COL18A1,DPT,MFAP4,FBLN1,THY1,ZFP36L1,SPON2,FAT3,LAMB2,CERCAM,DAPK3,ITGA5,ITGA7,TNXB,EMILIN1,HSPB1,LGALS1,COL1A1,LIMS2
GO: Biological Process	GO:0022610	biological adhesion		5.759e-08	7.565e-06	22	1578	TGFB1I1,COL5A1,COL6A1,COL18A1,DPT,MFAP4,FBLN1,THY1,ZFP36L1,SPON2,FAT3,LAMB2,CERCAM,DAPK3,ITGA5,ITGA7,TNXB,EMILIN1,HSPB1,LGALS1,COL1A1,LIMS2
GO: Biological Process	GO:0048251	elastic fiber assembly		6.294e-08	7.855e-06	4	11	MFAP4,MYH11,TNXB,EMILIN1
GO: Biological Process	GO:0030199	collagen fibril organization		1.433e-07	1.704e-05	6	63	COL5A1,DPT,SERPINH1,TNXB,EMILIN1,COL1A1
GO: Biological Process	GO:0097435	supramolecular fiber organization		2.569e-07	2.914e-05	15	793	TPM2,COL5A1,DES,HSPG2,DPT,MFAP4,SYNPO2,MYH11,DAPK3,APOE,NCKAP5L,SERPINH1,TNXB,EMILIN1,COL1A1
GO: Biological Process	GO:0031589	cell-substrate adhesion		3.055e-07	3.3e-05	11	397	FBLN1,THY1,LAMB2,DAPK3,ITGA5,ITGA7,TNXB,EMILIN1,LGALS1,COL1A1,LIMS2
GO: Biological Process	GO:0035295	tube development		3.174e-07	3.3e-05	19	1310	COL4A2,HSPG2,COL18A1,SPARC,RAMP1,MYLK,THY1,MGP,ZFP36L1,SULF1,ANGPTL4,SMARCA4,APOE,ITGA5,ITGA7,DCN,AQP1,EMILIN1,HSPB1
GO: Biological Process	GO:0009611	response to wounding		7.493e-07	7.481e-05	14	746	TYROBP,COL5A1,FBLN1,SPARC,MYLK,ZFP36L1,LAMB2,APOE,ITGA5,DCN,AQP1,HSPB1,LGALS1,COL1A1
GO: Biological Process	GO:0085029	extracellular matrix assembly		8.532e-07	7.887e-05	5	46	MFAP4,MYH11,LAMB2,TNXB,EMILIN1
GO: Biological Process	GO:0035987	endodermal cell differentiation		8.532e-07	7.887e-05	5	46	COL4A2,COL5A1,COL6A1,ITGA5,ITGA7
GO: Biological Process	GO:0001525	angiogenesis		1.108e-06	9.877e-05	13	658	COL4A2,HSPG2,COL18A1,SPARC,RAMP1,THY1,SULF1,ANGPTL4,ITGA5,DCN,AQP1,EMILIN1,HSPB1
GO: Biological Process	GO:2000147	positive regulation of cell motility		1.185e-06	0.000102	13	662	COL18A1,FBLN1,SYNPO2,SPARC,MYLK,THY1,DAPK3,CAVIN1,GNAI2,ITGA5,AQP1,HSPB1,COL1A1
GO: Biological Process	GO:0040017	positive regulation of locomotion		1.545e-06	0.0001286	13	678	COL18A1,FBLN1,SYNPO2,SPARC,MYLK,THY1,DAPK3,CAVIN1,GNAI2,ITGA5,AQP1,HSPB1,COL1A1
GO: Biological Process	GO:0051272	positive regulation of cellular component movement		1.623e-06	0.0001307	13	681	COL18A1,FBLN1,SYNPO2,SPARC,MYLK,THY1,DAPK3,CAVIN1,GNAI2,ITGA5,AQP1,HSPB1,COL1A1
GO: Biological Process	GO:0045765	regulation of angiogenesis		1.838e-06	0.0001434	10	382	COL4A2,HSPG2,SPARC,SULF1,ANGPTL4,ITGA5,DCN,AQP1,EMILIN1,HSPB1
GO: Biological Process	GO:1901342	regulation of vasculature development		2.113e-06	0.0001599	10	388	COL4A2,HSPG2,SPARC,SULF1,ANGPTL4,ITGA5,DCN,AQP1,EMILIN1,HSPB1
GO: Biological Process	GO:0051093	negative regulation of developmental process		3.137e-06	0.0002303	16	1100	TGFB1I1,COL4A2,COL5A1,ARHGAP4,HSPG2,FBLN1,SPARC,THY1,ZFP36L1,SULF1,FAT3,MAFB,APOE,DCN,EMILIN1,HSPB1
GO: Biological Process	GO:0010810	regulation of cell-substrate adhesion		4.383e-06	0.0003126	8	246	FBLN1,THY1,DAPK3,ITGA5,EMILIN1,LGALS1,COL1A1,LIMS2
GO: Biological Process	GO:0030335	positive regulation of cell migration		4.587e-06	0.000318	12	633	COL18A1,FBLN1,SYNPO2,SPARC,MYLK,THY1,DAPK3,GNAI2,ITGA5,AQP1,HSPB1,COL1A1
GO: Biological Process	GO:0007229	integrin-mediated signaling pathway		5.075e-06	0.0003424	6	115	TYROBP,FBLN1,THY1,ITGA5,ITGA7,LIMS2
GO: Biological Process	GO:0032964	collagen biosynthetic process		5.648e-06	0.000371	5	67	COL5A1,P3H3,SERPINH1,EMILIN1,COL1A1
GO: Biological Process	GO:0051241	negative regulation of multicellular organismal process		5.801e-06	0.0003713	17	1295	COL4A2,TYROBP,ARHGAP4,HSPG2,SSC5D,FBLN1,SPARC,THY1,SULF1,MAFB,GNAI2,FBXO32,APOE,PTGDS,DCN,EMILIN1,HSPB1
GO: Biological Process	GO:0090288	negative regulation of cellular response to growth factor stimulus		6.49e-06	0.000405	6	120	HTRA1,CHRDL2,SULF1,NBL1,DCN,EMILIN1
GO: Biological Process	GO:0071363	cellular response to growth factor stimulus		6.663e-06	0.0004056	13	775	TGFB1I1,COL4A2,HTRA1,SPARC,CHRDL2,ZFP36L1,SULF1,NBL1,ITGA5,DCN,EMILIN1,HSPB1,COL1A1
GO: Biological Process	GO:0070848	response to growth factor		1.001e-05	0.0005949	13	805	TGFB1I1,COL4A2,HTRA1,SPARC,CHRDL2,ZFP36L1,SULF1,NBL1,ITGA5,DCN,EMILIN1,HSPB1,COL1A1
GO: Biological Process	GO:0009719	response to endogenous stimulus		2.847e-05	0.001617	19	1780	TGFB1I1,COL4A2,COL6A1,HTRA1,SPARC,RAMP1,CHRDL2,TIMP2,ZFP36L1,CES1,SULF1,SMARCA4,NBL1,GNAI2,FBXO32,APOE,AQP1,EMILIN1,COL1A1
GO: Biological Process	GO:0008285	negative regulation of cell population proliferation		2.85e-05	0.001617	13	889	TGFB1I1,TYROBP,COL18A1,DPT,FBLN1,SPARC,TIMP2,P3H3,SULF1,APOE,PTGDS,CNN1,LIMS2
GO: Biological Process	GO:2000026	regulation of multicellular organismal development		3.158e-05	0.001752	18	1632	COL4A2,TYROBP,ARHGAP4,HSPG2,SPARC,THY1,MGP,ZFP36L1,SULF1,ANGPTL4,MAFB,APOE,ITGA5,DCN,AQP1,EMILIN1,HSPB1,LGALS1
GO: Biological Process	GO:0016525	negative regulation of angiogenesis		4.104e-05	0.002227	6	166	COL4A2,HSPG2,SPARC,SULF1,DCN,EMILIN1
GO: Biological Process	GO:2000181	negative regulation of blood vessel morphogenesis		4.536e-05	0.002409	6	169	COL4A2,HSPG2,SPARC,SULF1,DCN,EMILIN1
GO: Biological Process	GO:1901343	negative regulation of vasculature development		4.688e-05	0.002438	6	170	COL4A2,HSPG2,SPARC,SULF1,DCN,EMILIN1
GO: Biological Process	GO:0090287	regulation of cellular response to growth factor stimulus		4.816e-05	0.002453	8	343	TGFB1I1,HTRA1,CHRDL2,SULF1,NBL1,ITGA5,DCN,EMILIN1
GO: Biological Process	GO:0048598	embryonic morphogenesis		6.717e-05	0.003353	11	701	TGFB1I1,COL4A2,COL5A1,HSPG2,COL6A1,ZFP36L1,SULF1,SMARCA4,MAFB,ITGA5,ITGA7
GO: Biological Process	GO:0042060	wound healing		8.317e-05	0.00407	10	594	COL5A1,FBLN1,SPARC,MYLK,APOE,ITGA5,DCN,AQP1,HSPB1,COL1A1
GO: Biological Process	GO:0048729	tissue morphogenesis		0.0001092	0.005243	12	874	TGFB1I1,COL4A2,COL5A1,COL6A1,MYLK,MGP,SULF1,PLEKHA4,SMARCA4,ACTG2,ITGA5,ITGA7
GO: Biological Process	GO:2000146	negative regulation of cell motility		0.0001117	0.00526	8	387	ARHGAP4,FBLN1,THY1,SULF1,NBL1,APOE,DCN,EMILIN1
GO: Biological Process	GO:0042127	regulation of cell population proliferation		0.0001153	0.005329	19	1973	TGFB1I1,TYROBP,COL18A1,DPT,FBLN1,HTRA1,SPARC,TIMP2,ZFP36L1,P3H3,SULF1,CLEC11A,SMARCA4,GNAI2,APOE,PTGDS,AQP1,CNN1,LIMS2
GO: Biological Process	GO:0006936	muscle contraction		0.0001242	0.005635	8	393	TPM2,DES,MYH11,MYLK,SULF1,ACTG2,DAPK3,CNN1
GO: Biological Process	GO:0051271	negative regulation of cellular component movement		0.0001354	0.006036	8	398	ARHGAP4,FBLN1,THY1,SULF1,NBL1,APOE,DCN,EMILIN1
GO: Biological Process	GO:0006939	smooth muscle contraction		0.0001389	0.006083	5	130	MYH11,MYLK,SULF1,DAPK3,CNN1
GO: Biological Process	GO:0000902	cell morphogenesis		0.000152	0.006541	14	1197	ARHGAP4,COL18A1,FBLN1,SPARC,THY1,FAT3,SMARCA4,LAMB2,NBL1,DAPK3,APOE,ITGA7,PLEKHO1,LIMS2
GO: Biological Process	GO:0061448	connective tissue development		0.0001653	0.006995	7	306	COL5A1,HSPG2,CHRDL2,MGP,SULF1,SERPINH1,COL1A1
GO: Biological Process	GO:0003012	muscle system process		0.0001689	0.007024	9	525	TPM2,DES,MYH11,MYLK,SULF1,ACTG2,DAPK3,FBXO32,CNN1
GO: Biological Process	GO:0040013	negative regulation of locomotion		0.0002085	0.008447	8	424	ARHGAP4,FBLN1,THY1,SULF1,NBL1,APOE,DCN,EMILIN1
GO: Biological Process	GO:2000298	regulation of Rho-dependent protein serine/threonine kinase activity		0.0002127	0.008447	2	6	SYNPO2,THY1
GO: Biological Process	GO:0051216	cartilage development		0.0002132	0.008447	6	224	HSPG2,CHRDL2,MGP,SULF1,SERPINH1,COL1A1
GO: Biological Process	GO:0010811	positive regulation of cell-substrate adhesion		0.0002313	0.008882	5	145	FBLN1,THY1,ITGA5,EMILIN1,LIMS2
GO: Biological Process	GO:0090101	negative regulation of transmembrane receptor protein serine/threonine kinase signaling pathway		0.0002313	0.008882	5	145	TGFB1I1,HTRA1,CHRDL2,NBL1,EMILIN1
GO: Biological Process	GO:0007492	endoderm development		0.0002759	0.01043	6	235	COL4A2,COL5A1,COL6A1,ZFP36L1,ITGA5,ITGA7
GO: Biological Process	GO:0060348	bone development		0.0003157	0.01176	6	241	TYROBP,HSPG2,SPARC,SULF1,SERPINH1,COL1A1
GO: Biological Process	GO:0001503	ossification		0.000393	0.01429	8	466	HSPG2,COL6A1,SPARC,CHRDL2,MGP,MRC2,CLEC11A,COL1A1
GO: Biological Process	GO:0031033	myosin filament organization		0.0003952	0.01429	2	8	MYH11,DAPK3
GO: Biological Process	GO:0060351	cartilage development involved in endochondral bone morphogenesis		0.0004401	0.01569	3	39	HSPG2,SERPINH1,COL1A1
GO: Biological Process	GO:0071495	cellular response to endogenous stimulus		0.0005031	0.01769	15	1510	TGFB1I1,COL4A2,COL6A1,HTRA1,RAMP1,CHRDL2,ZFP36L1,SULF1,SMARCA4,NBL1,GNAI2,FBXO32,AQP1,EMILIN1,COL1A1
GO: Biological Process	GO:0010977	negative regulation of neuron projection development		0.0005207	0.01779	5	173	ARHGAP4,THY1,FAT3,APOE,LGALS1
GO: Biological Process	GO:0030336	negative regulation of cell migration		0.0005295	0.01779	7	371	ARHGAP4,THY1,SULF1,NBL1,APOE,DCN,EMILIN1
GO: Biological Process	GO:0007498	mesoderm development		0.0005328	0.01779	6	266	COL4A2,COL5A1,COL6A1,ZFP36L1,ITGA5,ITGA7
GO: Biological Process	GO:0031960	response to corticosteroid		0.0005345	0.01779	5	174	SPARC,ZFP36L1,FBXO32,AQP1,COL1A1
GO: Biological Process	GO:0048678	response to axon injury		0.0005571	0.01809	4	99	TYROBP,LAMB2,APOE,LGALS1
GO: Biological Process	GO:0051094	positive regulation of developmental process		0.000558	0.01809	15	1525	TGFB1I1,TYROBP,TIMP2,ZFP36L1,ANGPTL4,SMARCA4,NBL1,APOE,ITGA5,DCN,AQP1,HSPB1,LGALS1,COL1A1,LIMS2
GO: Biological Process	GO:0009968	negative regulation of signal transduction		0.0006056	0.01938	15	1537	TGFB1I1,FBLN1,HTRA1,CHRDL2,THY1,CD14,TIMP2,SULF1,SMARCA4,NBL1,GNAI2,APOE,DCN,EMILIN1,HSPB1
GO: Biological Process	GO:0071470	cellular response to osmotic stress		0.0006291	0.01988	3	44	MYLK,ZFP36L1,AQP1
GO: Biological Process	GO:0048010	vascular endothelial growth factor receptor signaling pathway		0.0006708	0.02067	4	104	SULF1,ITGA5,EMILIN1,HSPB1
GO: Biological Process	GO:0051591	response to cAMP		0.0006708	0.02067	4	104	SPARC,ZFP36L1,AQP1,COL1A1
GO: Biological Process	GO:0032760	positive regulation of tumor necrosis factor production		0.0006954	0.02096	4	105	TYROBP,CD14,SPON2,HSPB1
GO: Biological Process	GO:0090092	regulation of transmembrane receptor protein serine/threonine kinase signaling pathway		0.000697	0.02096	6	280	TGFB1I1,HTRA1,CHRDL2,SULF1,NBL1,EMILIN1
GO: Biological Process	GO:0046688	response to copper ion		0.0007172	0.02099	3	46	MT2A,AQP1,SOD3
GO: Biological Process	GO:0030510	regulation of BMP signaling pathway		0.0007206	0.02099	4	106	HTRA1,CHRDL2,SULF1,NBL1
GO: Biological Process	GO:0071560	cellular response to transforming growth factor beta stimulus		0.0007234	0.02099	6	282	TGFB1I1,COL4A2,HTRA1,ZFP36L1,EMILIN1,COL1A1
GO: Biological Process	GO:0032493	response to bacterial lipoprotein		0.0007705	0.02144	2	11	SSC5D,CD14
GO: Biological Process	GO:0032836	glomerular basement membrane development		0.0007705	0.02144	2	11	SULF1,LAMB2
GO: Biological Process	GO:0007044	cell-substrate junction assembly		0.0007729	0.02144	4	108	THY1,DAPK3,ITGA5,TNS1
GO: Biological Process	GO:1903557	positive regulation of tumor necrosis factor superfamily cytokine production		0.0007729	0.02144	4	108	TYROBP,CD14,SPON2,HSPB1
GO: Biological Process	GO:0030177	positive regulation of Wnt signaling pathway		0.0008145	0.02229	5	191	SULF1,PLEKHA4,SMARCA4,DAPK3,COL1A1
GO: Biological Process	GO:0071559	response to transforming growth factor beta		0.0008217	0.02229	6	289	TGFB1I1,COL4A2,HTRA1,ZFP36L1,EMILIN1,COL1A1
GO: Biological Process	GO:0051817	modulation of process of other organism involved in symbiotic interaction		0.0008856	0.02377	4	112	FBLN1,SMARCA4,APOE,AQP1
GO: Biological Process	GO:0150115	cell-substrate junction organization		0.000946	0.02512	4	114	THY1,DAPK3,ITGA5,TNS1
GO: Biological Process	GO:1900272	negative regulation of long-term synaptic potentiation		0.001087	0.02741	2	13	TYROBP,APOE
GO: Biological Process	GO:1905907	negative regulation of amyloid fibril formation		0.001087	0.02741	2	13	HSPG2,APOE
GO: Biological Process	GO:0071472	cellular response to salt stress		0.001087	0.02741	2	13	ZFP36L1,AQP1
GO: Biological Process	GO:0038063	collagen-activated tyrosine kinase receptor signaling pathway		0.001087	0.02741	2	13	COL4A2,COL1A1
GO: Biological Process	GO:0045647	negative regulation of erythrocyte differentiation		0.001087	0.02741	2	13	ZFP36L1,MAFB
GO: Biological Process	GO:0030155	regulation of cell adhesion		0.001142	0.02852	10	827	FBLN1,THY1,DAPK3,ITGA5,TNXB,EMILIN1,HSPB1,LGALS1,COL1A1,LIMS2
GO: Biological Process	GO:0001704	formation of primary germ layer		0.001297	0.03082	5	212	COL4A2,COL5A1,COL6A1,ITGA5,ITGA7
GO: Biological Process	GO:0001705	ectoderm formation		0.001297	0.03082	5	212	COL4A2,COL5A1,COL6A1,ITGA5,ITGA7
GO: Biological Process	GO:0001706	endoderm formation		0.001297	0.03082	5	212	COL4A2,COL5A1,COL6A1,ITGA5,ITGA7
GO: Biological Process	GO:0001707	mesoderm formation		0.001297	0.03082	5	212	COL4A2,COL5A1,COL6A1,ITGA5,ITGA7
GO: Biological Process	GO:0007369	gastrulation		0.001297	0.03082	5	212	COL4A2,COL5A1,COL6A1,ITGA5,ITGA7
GO: Biological Process	GO:0010648	negative regulation of cell communication		0.001315	0.03097	15	1658	TGFB1I1,FBLN1,HTRA1,CHRDL2,THY1,CD14,TIMP2,SULF1,SMARCA4,NBL1,GNAI2,APOE,DCN,EMILIN1,HSPB1
GO: Biological Process	GO:0023057	negative regulation of signaling		0.001339	0.03124	15	1661	TGFB1I1,FBLN1,HTRA1,CHRDL2,THY1,CD14,TIMP2,SULF1,SMARCA4,NBL1,GNAI2,APOE,DCN,EMILIN1,HSPB1
GO: Biological Process	GO:0048332	mesoderm morphogenesis		0.001352	0.03124	5	214	COL4A2,COL5A1,COL6A1,ITGA5,ITGA7
GO: Biological Process	GO:0030514	negative regulation of BMP signaling pathway		0.001411	0.03231	3	58	HTRA1,CHRDL2,NBL1
GO: Biological Process	GO:0071635	negative regulation of transforming growth factor beta production		0.001456	0.03305	2	15	TYROBP,FBLN1
GO: Biological Process	GO:0007167	enzyme linked receptor protein signaling pathway		0.001476	0.03319	12	1168	TGFB1I1,COL4A2,HTRA1,CHRDL2,SULF1,NBL1,GNAI2,ITGA5,DCN,EMILIN1,HSPB1,COL1A1
GO: Biological Process	GO:0045595	regulation of cell differentiation		0.0015	0.03343	16	1859	TGFB1I1,TYROBP,COL5A1,ARHGAP4,FBLN1,THY1,TIMP2,ZFP36L1,SMARCA4,NBL1,MAFB,APOE,HSPB1,LGALS1,COL1A1,LIMS2
GO: Biological Process	GO:1901700	response to oxygen-containing compound		0.00164	0.03623	16	1875	COL6A1,COL18A1,SPARC,CD14,ZFP36L1,CES1,SPON2,SMARCA4,GNAI2,FBXO32,APOE,DCN,AQP1,LGALS1,SOD3,COL1A1
GO: Biological Process	GO:1905906	regulation of amyloid fibril formation		0.00166	0.03632	2	16	HSPG2,APOE
GO: Biological Process	GO:0001501	skeletal system development		0.001673	0.03632	8	583	TYROBP,HSPG2,SPARC,CHRDL2,MGP,SULF1,SERPINH1,COL1A1
GO: Biological Process	GO:0034113	heterotypic cell-cell adhesion		0.00171	0.0368	3	62	THY1,ITGA5,ITGA7
GO: Biological Process	GO:0031345	negative regulation of cell projection organization		0.001752	0.03737	5	227	ARHGAP4,THY1,FAT3,APOE,LGALS1
GO: Biological Process	GO:0007398	ectoderm development		0.001786	0.03778	5	228	COL4A2,COL5A1,COL6A1,ITGA5,ITGA7
GO: Biological Process	GO:0035821	modulation of process of other organism		0.001815	0.03807	4	136	FBLN1,SMARCA4,APOE,AQP1
GO: Biological Process	GO:0002683	negative regulation of immune system process		0.001843	0.03834	7	460	TYROBP,HTRA1,THY1,NBL1,MAFB,EMILIN1,HSPB1
GO: Biological Process	GO:0072224	metanephric glomerulus development		0.001877	0.0384	2	17	LAMB2,AQP1
GO: Biological Process	GO:0038065	collagen-activated signaling pathway		0.001877	0.0384	2	17	COL4A2,COL1A1
GO: Biological Process	GO:0051248	negative regulation of protein metabolic process		0.0021	0.04262	12	1218	HSPG2,FBLN1,THY1,TIMP2,ZFP36L1,DAPK3,GNAI2,APOE,AQP1,SERPINH1,EMILIN1,HSPB1
GO: Biological Process	GO:0060350	endochondral bone morphogenesis		0.002137	0.04302	3	67	HSPG2,SERPINH1,COL1A1
GO: Biological Process	GO:0009628	response to abiotic stimulus		0.00216	0.04313	13	1391	TGFB1I1,COL18A1,MFAP4,SPARC,MYLK,CD14,ZFP36L1,ANGPTL4,FBXO32,DCN,AQP1,SOD3,COL1A1
GO: Biological Process	GO:0022604	regulation of cell morphogenesis		0.00218	0.04319	6	350	FBLN1,SPARC,DAPK3,ITGA7,PLEKHO1,LIMS2
GO: Biological Process	GO:0071385	cellular response to glucocorticoid stimulus		0.00223	0.04382	3	68	ZFP36L1,FBXO32,AQP1
GO: Biological Process	GO:0061061	muscle structure development		0.00225	0.04388	9	755	DES,MYH11,MYLK,ZFP36L1,SMARCA4,ITGA7,DCN,PLEKHO1,LGALS1
GO: Biological Process	GO:0046683	response to organophosphorus		0.002408	0.0466	4	147	SPARC,ZFP36L1,AQP1,COL1A1
GO: Cellular Component	GO:0062023	collagen-containing extracellular matrix		3.632e-24	1.082e-21	27	498	TGFB1I1,COL4A2,COL5A1,HSPG2,COL6A1,COL18A1,DPT,SSC5D,MFAP4,FBLN1,HTRA1,SPARC,MGP,TIMP2,SULF1,ANGPTL4,LAMB2,VWA1,APOE,DCN,SERPINH1,TNXB,EMILIN1,LGALS1,MXRA7,SOD3,COL1A1
GO: Cellular Component	GO:0031012	extracellular matrix		1.106e-22	1.196e-20	28	633	TGFB1I1,COL4A2,COL5A1,HSPG2,COL6A1,COL18A1,DPT,SSC5D,MFAP4,FBLN1,HTRA1,SPARC,MGP,TIMP2,SULF1,SPON2,ANGPTL4,LAMB2,VWA1,APOE,DCN,SERPINH1,TNXB,EMILIN1,LGALS1,MXRA7,SOD3,COL1A1
GO: Cellular Component	GO:0030312	external encapsulating structure		1.204e-22	1.196e-20	28	635	TGFB1I1,COL4A2,COL5A1,HSPG2,COL6A1,COL18A1,DPT,SSC5D,MFAP4,FBLN1,HTRA1,SPARC,MGP,TIMP2,SULF1,SPON2,ANGPTL4,LAMB2,VWA1,APOE,DCN,SERPINH1,TNXB,EMILIN1,LGALS1,MXRA7,SOD3,COL1A1
GO: Cellular Component	GO:0005788	endoplasmic reticulum lumen		2.924e-10	2.178e-08	13	323	COL4A2,COL5A1,COL6A1,COL18A1,CES1,LAMB2,CERCAM,VWA1,APOE,SERPINH1,LGALS1,CYP2W1,COL1A1
GO: Cellular Component	GO:0005604	basement membrane		9.896e-10	5.898e-08	9	122	COL4A2,COL5A1,HSPG2,COL18A1,FBLN1,SPARC,TIMP2,LAMB2,VWA1
GO: Cellular Component	GO:0005581	collagen trimer		4.335e-08	2.153e-06	7	87	COL4A2,COL5A1,COL6A1,COL18A1,DCN,EMILIN1,COL1A1
GO: Cellular Component	GO:0099081	supramolecular polymer		3.394e-07	1.445e-05	21	1580	TPM2,COL4A2,TUBB6,COL5A1,ARHGAP4,DES,COL6A1,MFAP4,FBLN1,SYNPO2,MYH11,MYLK,ACTG2,DAPK3,FBXO32,APOE,DCN,NCKAP5L,AQP1,HSPB1,COL1A1
GO: Cellular Component	GO:0030055	cell-substrate junction		8.378e-07	3.121e-05	11	435	TGFB1I1,HSPG2,SYNPO2,THY1,MRC2,ITGA5,ITGA7,TNS1,CNN1,HSPB1,LIMS2
GO: Cellular Component	GO:0099512	supramolecular fiber		1.381e-06	4.572e-05	20	1572	TPM2,TUBB6,COL5A1,ARHGAP4,DES,COL6A1,MFAP4,FBLN1,SYNPO2,MYH11,MYLK,ACTG2,DAPK3,FBXO32,APOE,DCN,NCKAP5L,AQP1,HSPB1,COL1A1
GO: Cellular Component	GO:0099080	supramolecular complex		1.651e-06	4.921e-05	22	1895	TPM2,COL4A2,TUBB6,COL5A1,ARHGAP4,DES,COL6A1,MFAP4,FBLN1,SYNPO2,MYH11,MYLK,ZFP36L1,ACTG2,DAPK3,FBXO32,APOE,DCN,NCKAP5L,AQP1,HSPB1,COL1A1
GO: Cellular Component	GO:0005925	focal adhesion		5.107e-06	0.0001384	10	424	TGFB1I1,HSPG2,SYNPO2,THY1,MRC2,ITGA5,TNS1,CNN1,HSPB1,LIMS2
GO: Cellular Component	GO:0070161	anchoring junction		2.872e-05	0.0007131	13	880	TGFB1I1,DES,HSPG2,SYNPO2,MYLK,THY1,MRC2,ITGA5,ITGA7,TNS1,CNN1,HSPB1,LIMS2
GO: Cellular Component	GO:0009986	cell surface		4.348e-05	0.0008692	14	1053	TYROBP,SPARC,RAMP1,THY1,CD14,TIMP2,SULF1,MRC2,APOE,ITGA5,ITGA7,TNS1,LGALS1,CYP2W1
GO: Cellular Component	GO:0005589	collagen type VI trimer		4.375e-05	0.0008692	2	3	COL6A1,DCN
GO: Cellular Component	GO:0098647	collagen beaded filament		4.375e-05	0.0008692	2	3	COL6A1,DCN
GO: Cellular Component	GO:0098644	complex of collagen trimers		6.936e-05	0.001292	3	21	COL4A2,COL5A1,COL1A1
GO: Cellular Component	GO:0071953	elastic fiber		0.0001451	0.002544	2	5	MFAP4,FBLN1
GO: Cellular Component	GO:0045121	membrane raft		0.0001843	0.002939	8	412	THY1,CD14,SULF1,DAPK3,CAVIN1,GNAI2,AQP1,SERPINH1
GO: Cellular Component	GO:0098857	membrane microdomain		0.0001874	0.002939	8	413	THY1,CD14,SULF1,DAPK3,CAVIN1,GNAI2,AQP1,SERPINH1
GO: Cellular Component	GO:0008305	integrin complex		0.0002752	0.004101	3	33	ITGA5,ITGA7,EMILIN1
GO: Cellular Component	GO:0098636	protein complex involved in cell adhesion		0.0004197	0.005956	3	38	ITGA5,ITGA7,EMILIN1
GO: Cellular Component	GO:0097512	cardiac myofibril		0.0005172	0.006869	2	9	DES,HSPB1
GO: Cellular Component	GO:0043292	contractile fiber		0.0005302	0.006869	6	263	TPM2,DES,SYNPO2,MYH11,FBXO32,HSPB1
GO: Cellular Component	GO:0005583	fibrillar collagen trimer		0.0009411	0.01122	2	12	COL5A1,COL1A1
GO: Cellular Component	GO:0098643	banded collagen fibril		0.0009411	0.01122	2	12	COL5A1,COL1A1
GO: Cellular Component	GO:0030017	sarcomere		0.001941	0.02225	5	230	TPM2,DES,SYNPO2,FBXO32,HSPB1
GO: Cellular Component	GO:0030018	Z disc		0.002262	0.02496	4	143	DES,SYNPO2,FBXO32,HSPB1
GO: Cellular Component	GO:0031362	anchored component of external side of plasma membrane		0.002396	0.0255	2	19	THY1,CD14
GO: Cellular Component	GO:0072562	blood microparticle		0.002562	0.02632	4	148	ANGPTL4,ACTG2,C1R,APOE
GO: Cellular Component	GO:0030016	myofibril		0.002785	0.02766	5	250	TPM2,DES,SYNPO2,FBXO32,HSPB1
GO: Cellular Component	GO:0031674	I band		0.003096	0.02976	4	156	DES,SYNPO2,FBXO32,HSPB1
GO: Cellular Component	GO:0071682	endocytic vesicle lumen		0.003213	0.02992	2	22	SPARC,APOE
GO: Cellular Component	GO:0043083	synaptic cleft		0.00351	0.03076	2	23	LAMB2,APOE
GO: Cellular Component	GO:0032982	myosin filament		0.00351	0.03076	2	23	MYH11,ACTG2
GO: Cellular Component	GO:1990971	EMILIN complex		0.003863	0.03198	1	1	EMILIN1
GO: Cellular Component	GO:0098637	protein complex involved in cell-matrix adhesion		0.003863	0.03198	1	1	EMILIN1
GO: Cellular Component	GO:0031233	intrinsic component of external side of plasma membrane		0.004141	0.03335	2	25	THY1,CD14
GO: Cellular Component	GO:0005884	actin filament		0.004739	0.03544	7	540	TPM2,SYNPO2,MYH11,MYLK,ACTG2,DAPK3,AQP1
GO: Cellular Component	GO:0097517	contractile actin filament bundle		0.004757	0.03544	3	88	SYNPO2,MYH11,MYLK
GO: Cellular Component	GO:0001725	stress fiber		0.004757	0.03544	3	88	SYNPO2,MYH11,MYLK
GO: Cellular Component	GO:0042383	sarcolemma		0.005048	0.03669	4	179	DES,COL6A1,ITGA7,AQP1
GO: Cellular Component	GO:0099513	polymeric cytoskeletal fiber		0.005493	0.03897	12	1357	TPM2,TUBB6,ARHGAP4,DES,SYNPO2,MYH11,MYLK,ACTG2,DAPK3,APOE,NCKAP5L,AQP1
GO: Cellular Component	GO:0031594	neuromuscular junction		0.006415	0.04393	3	98	DES,LAMB2,ITGA7
GO: Cellular Component	GO:0042641	actomyosin		0.006598	0.04393	3	99	SYNPO2,MYH11,MYLK
GO: Cellular Component	GO:0031256	leading edge membrane		0.006809	0.04393	4	195	PSD,THY1,ITGA5,PLEKHO1
GO: Cellular Component	GO:0032587	ruffle membrane		0.007358	0.04393	3	103	PSD,ITGA5,PLEKHO1
GO: Cellular Component	GO:0150056	amylin receptor complex 1		0.007682	0.04393	1	2	RAMP1
GO: Cellular Component	GO:1990406	CGRP receptor complex		0.007682	0.04393	1	2	RAMP1
GO: Cellular Component	GO:0020005	symbiont-containing vacuole membrane		0.007682	0.04393	1	2	AQP1
GO: Cellular Component	GO:0005584	collagen type I trimer		0.007682	0.04393	1	2	COL1A1
GO: Cellular Component	GO:0034677	integrin alpha7-beta1 complex		0.007682	0.04393	1	2	ITGA7
GO: Cellular Component	GO:0034674	integrin alpha5-beta1 complex		0.007682	0.04393	1	2	ITGA5
GO: Cellular Component	GO:0030667	secretory granule membrane		0.007847	0.04393	5	320	TYROBP,SPARC,CD14,AQP1,CCDC136
GO: Cellular Component	GO:0005796	Golgi lumen		0.007961	0.04393	3	106	HSPG2,DCN,SOD3
GO: Cellular Component	GO:0032809	neuronal cell body membrane		0.008924	0.04835	2	37	THY1,AQP1
GO: Cellular Component	GO:0031252	cell leading edge		0.009392	0.04998	6	469	PSD,MYLK,THY1,ACTG2,ITGA5,PLEKHO1
Pathway	M5884	Ensemble of genes encoding core extracellular matrix including ECM glycoproteins, collagens and proteoglycans	MSigDB C2 BIOCARTA (v7.3)	2.938e-13	9.461e-11	17	275	COL4A2,COL5A1,HSPG2,COL6A1,COL18A1,DPT,MFAP4,FBLN1,SPARC,MGP,SPON2,LAMB2,VWA1,DCN,TNXB,EMILIN1,COL1A1
Pathway	M5889	Ensemble of genes encoding extracellular matrix and extracellular matrix-associated proteins	MSigDB C2 BIOCARTA (v7.3)	4.562e-11	7.345e-09	26	1026	COL4A2,COL5A1,HSPG2,COL6A1,COL18A1,DPT,MFAP4,FBLN1,HTRA1,SPARC,CHRDL2,MGP,TIMP2,P3H3,SULF1,CLEC11A,SPON2,ANGPTL4,LAMB2,VWA1,DCN,SERPINH1,TNXB,EMILIN1,LGALS1,COL1A1
Pathway	M7098	ECM-receptor interaction	MSigDB C2 BIOCARTA (v7.3)	1.528e-09	1.64e-07	9	84	COL4A2,COL5A1,HSPG2,COL6A1,LAMB2,ITGA5,ITGA7,TNXB,COL1A1
Pathway	M18	Beta1 integrin cell surface interactions	MSigDB C2 BIOCARTA (v7.3)	4.891e-09	3.937e-07	8	66	COL5A1,COL6A1,COL18A1,CD14,LAMB2,ITGA5,ITGA7,COL1A1
Pathway	M3008	Genes encoding structural ECM glycoproteins	MSigDB C2 BIOCARTA (v7.3)	2.346e-07	1.511e-05	10	196	DPT,MFAP4,FBLN1,SPARC,MGP,SPON2,LAMB2,VWA1,TNXB,EMILIN1
Pathway	M7253	Focal adhesion	MSigDB C2 BIOCARTA (v7.3)	2.717e-06	0.0001458	9	199	COL4A2,COL5A1,COL6A1,MYLK,LAMB2,ITGA5,ITGA7,TNXB,COL1A1
Pathway	M5887	Genes encoding structural components of basement membranes	MSigDB C2 BIOCARTA (v7.3)	3.835e-06	0.0001764	5	40	COL4A2,HSPG2,COL6A1,COL18A1,LAMB2
Pathway	M39565	miRNA targets in ECM and membrane receptors	MSigDB C2 BIOCARTA (v7.3)	5.533e-06	0.0002157	5	43	COL4A2,COL5A1,COL6A1,LAMB2,TNXB
Pathway	M3005	Genes encoding collagen proteins	MSigDB C2 BIOCARTA (v7.3)	6.214e-06	0.0002157	5	44	COL4A2,COL5A1,COL6A1,COL18A1,COL1A1
Pathway	P00034	Integrin signalling pathway	PantherDB	6.699e-06	0.0002157	8	167	COL4A2,COL5A1,COL6A1,LAMB2,ITGA5,ITGA7,COL1A1,LIMS2
Pathway	M39402	Focal Adhesion	MSigDB C2 BIOCARTA (v7.3)	2.681e-05	0.0007849	8	202	COL4A2,MYLK,LAMB2,ITGA5,ITGA7,TNXB,PPP1R12C,COL1A1
Pathway	PW:0000020	cardiovascular disease	Pathway Ontology	0.0001075	0.002885	2	3	CD14,SOD3
Pathway	M39421	miR-509-3p alteration of YAP1/ECM axis	MSigDB C2 BIOCARTA (v7.3)	0.0001904	0.004716	3	19	COL5A1,SPARC,COL1A1
Pathway	P00016	Cytoskeletal regulation by Rho GTPase	PantherDB	0.0007808	0.01796	4	69	TUBB6,MYH11,MYLK,ACTG2
Pathway	M39651	Endothelin Pathways	MSigDB C2 BIOCARTA (v7.3)	0.001102	0.02366	3	34	RAMP1,MYLK,CNN1
Pathway	PW:0000286	integrin signaling	Pathway Ontology	0.001527	0.02952	3	38	ITGA5,ITGA7,LIMS2
Pathway	M8728	Hypertrophic cardiomyopathy (HCM)	MSigDB C2 BIOCARTA (v7.3)	0.001558	0.02952	4	83	TPM2,DES,ITGA5,ITGA7
Pathway	M835	Dilated cardiomyopathy	MSigDB C2 BIOCARTA (v7.3)	0.0021	0.03757	4	90	TPM2,DES,ITGA5,ITGA7
Pathway	M39719	Focal Adhesion-PI3K-Akt-mTOR-signaling pathway	MSigDB C2 BIOCARTA (v7.3)	0.002504	0.04244	7	309	COL4A2,COL5A1,LAMB2,ITGA5,ITGA7,TNXB,COL1A1
Pathway	M198	Syndecan-1-mediated signaling events	MSigDB C2 BIOCARTA (v7.3)	0.002656	0.04276	3	46	COL5A1,COL6A1,COL1A1
Gene Family	490	Collagens	genenames.org	5.203e-07	3.174e-05	5	46	COL4A2,COL5A1,COL6A1,COL18A1,COL1A1
Gene Family	554	Fibrinogen C domain containing|Fibronectin type III domain containing	genenames.org	8.619e-05	0.002629	3	25	MFAP4,ANGPTL4,TNXB
Gene Family	1160	CD molecules|Complement system|Integrin alpha subunits	genenames.org	0.001742	0.03542	2	18	ITGA5,ITGA7
