# Supplementary material for: A Transcriptomic Approach Reveals Selective Ribosomal Remodelling in the Tumour Versus the Stromal Compartment of Metastatic Colorectal Cancer
Source: Cancers (Basel). 2021 Aug 20;13(16):4188. doi: 10.3390/cancers13164188 (PMC8394399; doi:10.3390/cancers13164188)
Supplement: Supplementary file 1 [file cancers-13-04188-s001.zip › Supplementary Table 4.xlsx]

## Sheet: ECM
GeneSymbol	Description	Color Label	Sub-category
COL4A2	collagen type IV alpha 2 chain		Collagens
COL5A1	collagen type V alpha 1 chain		ECM glycoproteins
HSPG2	heparan sulfate proteoglycan 2		Integrin-related genes
COL6A1	collagen type VI alpha 1 chain		Proteoglycans
COL18A1	collagen type XVIII alpha 1 chain
DPT	dermatopontin
MFAP4	microfibril associated protein 4
FBLN1	fibulin 1
SPARC	secreted protein acidic and cysteine rich
MGP	matrix Gla protein
LAMB2	laminin subunit beta 2
VWA1	von Willebrand factor A domain containing 1
DCN	decorin
TNXB	tenascin XB
EMILIN1	elastin microfibril interfacer 1
COL1A1	collagen type I alpha 1 chain
THY1	Thy-1 cell surface antigen
TIMP2	TIMP metallopeptidase inhibitor 2
ITGA5	integrin subunit alpha 5
ITGA7	integrin subunit alpha 7
MRC2	mannose receptor C type 2
SERPINH1	serpin family H member 1
SSC5D	scavenger receptor cysteine rich family member with 5 domains
LGALS1	galectin 1
MYH11	myosin heavy chain 11
HTRA1	HtrA serine peptidase 1
SULF1	sulfatase 1
SMARCA4	SWI/SNF related, matrix associated, actin dependent regulator of chromatin, subfamily a, member 4
TGFB1I1	transforming growth factor beta 1 induced transcript 1
ANGPTL4	angiopoietin like 4
APOE	apolipoprotein E
MXRA7	matrix remodeling associated 7
SOD3	superoxide dismutase 3
SPON2	spondin 2
CHRDL2	chordin like 2
P3H3	prolyl 3-hydroxylase 3
CLEC11A	C-type lectin domain containing 11A
LIMS2	LIM zinc finger domain containing 2
TYROBP	TYRO protein tyrosine kinase binding protein

## Sheet: Angiogenesis
GeneSymbol	Description
COL4A2	collagen type IV alpha 2 chain
HSPG2	heparan sulfate proteoglycan 2
COL18A1	collagen type XVIII alpha 1 chain
SPARC	secreted protein acidic and cysteine rich
RAMP1	receptor activity modifying protein 1
THY1	Thy-1 cell surface antigen
SULF1	sulfatase 1
ANGPTL4	angiopoietin like 4
ITGA5	integrin subunit alpha 5
DCN	decorin
AQP1	aquaporin 1 (Colton blood group)
EMILIN1	elastin microfibril interfacer 1
HSPB1	heat shock protein family B (small) member 1
COL5A1	collagen type V alpha 1 chain
MYH11	myosin heavy chain 11
MYLK	myosin light chain kinase
ZFP36L1	ZFP36 ring finger protein like 1
SMARCA4	SWI/SNF related, matrix associated, actin dependent regulator of chromatin, subfamily a, member 4
APOE	apolipoprotein E
ITGA7	integrin subunit alpha 7
COL1A1	collagen type I alpha 1 chain

## Sheet: Migration
GeneSymbol	Description
ARHGAP4	Rho GTPase activating protein 4
COL18A1	collagen type XVIII alpha 1 chain
FBLN1	fibulin 1
SYNPO2	synaptopodin 2
SPARC	secreted protein acidic and cysteine rich
MYLK	myosin light chain kinase
THY1	Thy-1 cell surface antigen
SULF1	sulfatase 1
SMARCA4	SWI/SNF related, matrix associated, actin dependent regulator of chromatin, subfamily a, member 4
NBL1	NBL1, DAN family BMP antagonist
DAPK3	death associated protein kinase 3
CAVIN1	caveolae associated protein 1
GNAI2	G protein subunit alpha i2
APOE	apolipoprotein E
ITGA5	integrin subunit alpha 5
DCN	decorin
AQP1	aquaporin 1 (Colton blood group)
EMILIN1	elastin microfibril interfacer 1
HSPB1	heat shock protein family B (small) member 1
COL1A1	collagen type I alpha 1 chain
COL5A1	collagen type V alpha 1 chain
FAT3	FAT atypical cadherin 3
LAMB2	laminin subunit beta 2
ITGA7	integrin subunit alpha 7
PLEKHO1	pleckstrin homology domain containing O1
TNS1	tensin 1
TYROBP	TYRO protein tyrosine kinase binding protein
ZFP36L1	ZFP36 ring finger protein like 1
LGALS1	galectin 1
