# Supplementary material for: A Transcriptomic Approach Reveals Selective Ribosomal Remodelling in the Tumour Versus the Stromal Compartment of Metastatic Colorectal Cancer
Source: Cancers (Basel). 2021 Aug 20;13(16):4188. doi: 10.3390/cancers13164188 (PMC8394399; doi:10.3390/cancers13164188)
Supplement: Supplementary file 1 [file cancers-13-04188-s001.zip › Supplementary Table 5.xlsx]

## Sheet: Large 60S
HGNC ID (gene)	Approved symbol	Approved name	Previous symbols	Aliases	Chromosome
HGNC:10371	RPLP0	ribosomal protein lateral stalk subunit P0		PRLP0,P0,L10E,RPP0,LP0	12q24.23
HGNC:10372	RPLP1	ribosomal protein lateral stalk subunit P1		LP1	15q23
HGNC:10377	RPLP2	ribosomal protein lateral stalk subunit P2	D11S2243E	P2,RPP2,MGC71408,LP2	11p15.5
HGNC:10332	RPL3	ribosomal protein L3		L3	22q13.1
HGNC:10351	RPL3L	ribosomal protein L3 like			16p13.3
HGNC:10353	RPL4	ribosomal protein L4		L4	15q22.31
HGNC:10360	RPL5	ribosomal protein L5		L5,PPP1R135,uL18	1p22.1
HGNC:10362	RPL6	ribosomal protein L6	TXREB1	TAXREB107,L6	12q24.13
HGNC:10363	RPL7	ribosomal protein L7		humL7-1,L7	8q21.11
HGNC:10364	RPL7A	ribosomal protein L7a		SURF3,TRUP,L7A	9q34.2
HGNC:21370	RPL7L1	ribosomal protein L7 like 1		dJ475N16.4	6p21.1
HGNC:10368	RPL8	ribosomal protein L8		L8	8q24.3
HGNC:10369	RPL9	ribosomal protein L9		L9	4p14
HGNC:10298	RPL10	ribosomal protein L10		NOV,QM,DXS648E,DXS648,FLJ23544,L10	Xq28
HGNC:10299	RPL10A	ribosomal protein L10a	NEDD6	Csa-19,L10A	6p21.31
HGNC:17976	RPL10L	ribosomal protein L10 like			14q21.2
HGNC:10301	RPL11	ribosomal protein L11		L11,uL5	1p36.11
HGNC:10302	RPL12	ribosomal protein L12		L12	9q33.3
HGNC:10303	RPL13	ribosomal protein L13		D16S444E,BBC1,L13	16q24.3
HGNC:10304	RPL13A	ribosomal protein L13a	TSTA1	L13A	19q13.33
HGNC:10305	RPL14	ribosomal protein L14		L14,hRL14,RL14,CTG-B33	3p22.1
HGNC:10306	RPL15	ribosomal protein L15		RPL10,RPLY10,RPYL10,EC45,L15	3p24.2
HGNC:10307	RPL17	ribosomal protein L17		rpL23,L17	18q21.1
HGNC:10310	RPL18	ribosomal protein L18		L18	19q13.33
HGNC:10311	RPL18A	ribosomal protein L18a		L18A	19p13.11
HGNC:10312	RPL19	ribosomal protein L19		FLJ27452,MGC71997,DKFZp779D216,L19	17q12
HGNC:10313	RPL21	ribosomal protein L21		L21,FLJ27458,MGC71252,MGC104274,MGC104275,DKFZp686C06101	13q12.2
HGNC:10315	RPL22	ribosomal protein L22		EAP,L22	1p36.31
HGNC:27610	RPL22L1	ribosomal protein L22 like 1			3q26.2
HGNC:10316	RPL23	ribosomal protein L23		rpL17,L23	17q12
HGNC:10317	RPL23A	ribosomal protein L23a		L23A	17q11.2
HGNC:10325	RPL24	ribosomal protein L24		L24	3q12.3
HGNC:10327	RPL26	ribosomal protein L26		L26	17p13.1
HGNC:17050	RPL26L1	ribosomal protein L26 like 1	RPL26P1		5q35.1
HGNC:10328	RPL27	ribosomal protein L27		L27	17q21.31
HGNC:10329	RPL27A	ribosomal protein L27a		L27A	11p15.4
HGNC:10330	RPL28	ribosomal protein L28		FLJ43307,L28	19q13.42
HGNC:10331	RPL29	ribosomal protein L29	RPL29P10	HIP,HUMRPL29,L29	3p21.2
HGNC:10333	RPL30	ribosomal protein L30		L30	8q22.2
HGNC:10334	RPL31	ribosomal protein L31		L31	2q11.2
HGNC:10336	RPL32	ribosomal protein L32		L32	3p25.2
HGNC:10340	RPL34	ribosomal protein L34		L34	4q25
HGNC:10344	RPL35	ribosomal protein L35		L35	9q33.3
HGNC:10345	RPL35A	ribosomal protein L35a		L35A,eL33,GIG33	3q29
HGNC:13631	RPL36	ribosomal protein L36		DKFZp566B023,L36	19p13.3
HGNC:10359	RPL36A	ribosomal protein L36a	RPL44	L36A	Xq22.1
HGNC:10346	RPL36AL	ribosomal protein L36a like	RPL36A		14q21.3
HGNC:10347	RPL37	ribosomal protein L37		L37	5p13.1
HGNC:10348	RPL37A	ribosomal protein L37a		L37A	2q35
HGNC:10349	RPL38	ribosomal protein L38		L38	17q25.1
HGNC:10350	RPL39	ribosomal protein L39	RPL39P42	L39	Xq24
HGNC:17094	RPL39L	ribosomal protein L39 like	RPL39L1		3q27.3
HGNC:12458	UBA52	ubiquitin A-52 residue ribosomal protein fusion product 1		RPL40,CEP52,HUBCEP52,MGC57125,MGC126879,MGC126881,L40	19p13.1-p12
HGNC:10354	RPL41	ribosomal protein L41		L41	12q13

## Sheet: Small 40S
HGNC ID (gene)	Approved symbol	Approved name	Previous symbols	Aliases	Chromosome
HGNC:6502	RPSA	ribosomal protein SA	LAMR1	LRP,37LRP,p40,SA	3p22.1
HGNC:10404	RPS2	ribosomal protein S2		LLREP3,S2	16p13.3
HGNC:10420	RPS3	ribosomal protein S3		FLJ26283,FLJ27450,MGC87870,S3	11q13.4
HGNC:10421	RPS3A	ribosomal protein S3A	MFTL	S3A	4q31.3
HGNC:10424	RPS4X	ribosomal protein S4 X-linked		DXS306,CCG2,SCAR,SCR10,FLJ40595,RPS4,S4	Xq13.1
HGNC:10425	RPS4Y1	ribosomal protein S4 Y-linked 1	RPS4Y	MGC5070,MGC119100,S4	Yp11.2
HGNC:18501	RPS4Y2	ribosomal protein S4 Y-linked 2	RPS4Y2P		Yq11.223
HGNC:10426	RPS5	ribosomal protein S5		S5	19q13.43
HGNC:10429	RPS6	ribosomal protein S6		S6	9p22.1
HGNC:10440	RPS7	ribosomal protein S7		S7,eS7	2p25.3
HGNC:10441	RPS8	ribosomal protein S8		S8	1p34.1
HGNC:10442	RPS9	ribosomal protein S9		S9	19q13.42
HGNC:10383	RPS10	ribosomal protein S10		MGC88819,S10	6p21.31
HGNC:10384	RPS11	ribosomal protein S11		S11	19q13.3
HGNC:10385	RPS12	ribosomal protein S12		S12	6q23.2
HGNC:10386	RPS13	ribosomal protein S13		S13	11p15.1
HGNC:10387	RPS14	ribosomal protein S14		EMTB,S14	5q33.1
HGNC:10388	RPS15	ribosomal protein S15		RIG,MGC111130,S15	19p13.3
HGNC:10389	RPS15A	ribosomal protein S15a		S15A	16p12.3
HGNC:10396	RPS16	ribosomal protein S16		S16	19q13.2
HGNC:10397	RPS17	ribosomal protein S17	RPS17L	RPS17L1,RPS17L2,MGC72007,S17	15q25.2
HGNC:10401	RPS18	ribosomal protein S18	D6S218E	KE3,KE-3,HKE3,S18	6p21.32
HGNC:10402	RPS19	ribosomal protein S19	LOH19CR1	S19,eS19,DBA	19q13.2
HGNC:10405	RPS20	ribosomal protein S20		S20,uS10	8q12.1
HGNC:10409	RPS21	ribosomal protein S21		S21	20q13.33
HGNC:10410	RPS23	ribosomal protein S23		S23,uS12	5q14.2
HGNC:10411	RPS24	ribosomal protein S24		S24,eS24	10q22.3
HGNC:10413	RPS25	ribosomal protein S25		S25	11q23.3
HGNC:10414	RPS26	ribosomal protein S26		S26,eS26	12q13.2
HGNC:10416	RPS27	ribosomal protein S27		MPS-1,MPS1,S27	1q21.3
HGNC:10417	RPS27A	ribosomal protein S27a		UBCEP80,Uba80,S27A	2p16.1
HGNC:18476	RPS27L	ribosomal protein S27 like			15q22.2
HGNC:10418	RPS28	ribosomal protein S28		S28,eS28	19p13.2
HGNC:10419	RPS29	ribosomal protein S29		S29,uS14	14q21.3
HGNC:3597	FAU	FAU ubiquitin like and ribosomal protein S30 fusion		RPS30,FLJ22986,Fub1,Fubi,MNSFbeta,asr1,S30	11q13.1

## Sheet: CytoRibo_Set
Approved symbol	Approved name
RPLP0	ribosomal protein lateral stalk subunit P0
RPLP1	ribosomal protein lateral stalk subunit P1
RPLP2	ribosomal protein lateral stalk subunit P2
RPL3	ribosomal protein L3
RPL3L	ribosomal protein L3 like
RPL4	ribosomal protein L4
RPL5	ribosomal protein L5
RPL6	ribosomal protein L6
RPL7	ribosomal protein L7
RPL7A	ribosomal protein L7a
RPL7L1	ribosomal protein L7 like 1
RPL8	ribosomal protein L8
RPL9	ribosomal protein L9
RPL10	ribosomal protein L10
RPL10A	ribosomal protein L10a
RPL10L	ribosomal protein L10 like
RPL11	ribosomal protein L11
RPL12	ribosomal protein L12
RPL13	ribosomal protein L13
RPL13A	ribosomal protein L13a
RPL14	ribosomal protein L14
RPL15	ribosomal protein L15
RPL17	ribosomal protein L17
RPL18	ribosomal protein L18
RPL18A	ribosomal protein L18a
RPL19	ribosomal protein L19
RPL21	ribosomal protein L21
RPL22	ribosomal protein L22
RPL22L1	ribosomal protein L22 like 1
RPL23	ribosomal protein L23
RPL23A	ribosomal protein L23a
RPL24	ribosomal protein L24
RPL26	ribosomal protein L26
RPL26L1	ribosomal protein L26 like 1
RPL27	ribosomal protein L27
RPL27A	ribosomal protein L27a
RPL28	ribosomal protein L28
RPL29	ribosomal protein L29
RPL30	ribosomal protein L30
RPL31	ribosomal protein L31
RPL32	ribosomal protein L32
RPL34	ribosomal protein L34
RPL35	ribosomal protein L35
RPL35A	ribosomal protein L35a
RPL36	ribosomal protein L36
RPL36A	ribosomal protein L36a
RPL36AL	ribosomal protein L36a like
RPL37	ribosomal protein L37
RPL37A	ribosomal protein L37a
RPL38	ribosomal protein L38
RPL39	ribosomal protein L39
RPL39L	ribosomal protein L39 like
UBA52	ubiquitin A-52 residue ribosomal protein fusion product 1
RPL41	ribosomal protein L41
RPSA	ribosomal protein SA
RPS2	ribosomal protein S2
RPS3	ribosomal protein S3
RPS3A	ribosomal protein S3A
RPS4X	ribosomal protein S4 X-linked
RPS4Y1	ribosomal protein S4 Y-linked 1
RPS4Y2	ribosomal protein S4 Y-linked 2
RPS5	ribosomal protein S5
RPS6	ribosomal protein S6
RPS7	ribosomal protein S7
RPS8	ribosomal protein S8
RPS9	ribosomal protein S9
RPS10	ribosomal protein S10
RPS11	ribosomal protein S11
RPS12	ribosomal protein S12
RPS13	ribosomal protein S13
RPS14	ribosomal protein S14
RPS15	ribosomal protein S15
RPS15A	ribosomal protein S15a
RPS16	ribosomal protein S16
RPS17	ribosomal protein S17
RPS18	ribosomal protein S18
RPS19	ribosomal protein S19
RPS20	ribosomal protein S20
RPS21	ribosomal protein S21
RPS23	ribosomal protein S23
RPS24	ribosomal protein S24
RPS25	ribosomal protein S25
RPS26	ribosomal protein S26
RPS27	ribosomal protein S27
RPS27A	ribosomal protein S27a
RPS27L	ribosomal protein S27 like
RPS28	ribosomal protein S28
RPS29	ribosomal protein S29
FAU	FAU ubiquitin like and ribosomal protein S30 fusion

## Sheet: Mito Large
HGNC ID (gene)	Approved symbol	Approved name	Previous symbols	Aliases	Chromosome
HGNC:14275	MRPL1	mitochondrial ribosomal protein L1		BM022	4q21.1
HGNC:14056	MRPL2	mitochondrial ribosomal protein L2		MRP-L14,RPML14,CGI-22	6p21.1
HGNC:10379	MRPL3	mitochondrial ribosomal protein L3	RPML3	MRL3	3q22.1
HGNC:14276	MRPL4	mitochondrial ribosomal protein L4		CGI-28	19p13.2
HGNC:14055	MRPL10	mitochondrial ribosomal protein L10		RPML8,MRP-L8,L10MT,MRP-L10,MRPL8,MGC17973	17q21.32
HGNC:14042	MRPL11	mitochondrial ribosomal protein L11			11q13.2
HGNC:10378	MRPL12	mitochondrial ribosomal protein L12	RPML12	MRPL7/L12,MRPL7	17q25.3
HGNC:14278	MRPL13	mitochondrial ribosomal protein L13		L13,RPL13,L13mt,RPML13,L13A	8q24.12
HGNC:14279	MRPL14	mitochondrial ribosomal protein L14		RPML32,MRP-L32	6p21.1
HGNC:14054	MRPL15	mitochondrial ribosomal protein L15		RPML7,MRP-L7,HSPC145,L15mt,MRP-L15	8q11.23
HGNC:14476	MRPL16	mitochondrial ribosomal protein L16		FLJ20484,PNAS-111	11q12.1
HGNC:14053	MRPL17	mitochondrial ribosomal protein L17		RPML26,MRP-L26	11p15.4
HGNC:14477	MRPL18	mitochondrial ribosomal protein L18		HSPC071	6q25.3
HGNC:14052	MRPL19	mitochondrial ribosomal protein L19		MRP-L15,RPML15,KIAA0104,RLX1	2p12
HGNC:14478	MRPL20	mitochondrial ribosomal protein L20		FLJ10024	1p36.33
HGNC:14479	MRPL21	mitochondrial ribosomal protein L21			11q13.3
HGNC:14480	MRPL22	mitochondrial ribosomal protein L22		MRP-L25,RPML25,HSPC158	5q33.2
HGNC:10322	MRPL23	mitochondrial ribosomal protein L23	RPL23L	L23MRP	11p15.5
HGNC:14037	MRPL24	mitochondrial ribosomal protein L24		MRP-L18	1q23.1
HGNC:14483	MRPL27	mitochondrial ribosomal protein L27			17q21.33
HGNC:14484	MRPL28	mitochondrial ribosomal protein L28	MAAT1	p15	16p13.3
HGNC:14036	MRPL30	mitochondrial ribosomal protein L30		MRP-L28,RPML28	2q11.2
HGNC:14035	MRPL32	mitochondrial ribosomal protein L32		HSPC283,L32mt,MRP-L32,bMRP-59b	7p14.1
HGNC:14487	MRPL33	mitochondrial ribosomal protein L33	C2orf1	RPL33L	2p23.2
HGNC:14488	MRPL34	mitochondrial ribosomal protein L34		L34mt,MGC2633,MGC24974	19p13.11
HGNC:14489	MRPL35	mitochondrial ribosomal protein L35			2p11.2
HGNC:14490	MRPL36	mitochondrial ribosomal protein L36		RPMJ,L36mt,PRPL36,MRP-L36	5p15.33
HGNC:14034	MRPL37	mitochondrial ribosomal protein L37		RPML2,MRP-L2	1p32.3
HGNC:14033	MRPL38	mitochondrial ribosomal protein L38		RPML3,MRP-L3,HSPC262,MGC4810	17q25.1
HGNC:14027	MRPL39	mitochondrial ribosomal protein L39		RPML5,MRP-L5,MGC104174,PRED66,PRED22,C21orf92,L39mt,MSTP003,MGC3400,FLJ20451	21q21.3
HGNC:14491	MRPL40	mitochondrial ribosomal protein L40	NLVCF	MRP-L22	22q11.21
HGNC:14492	MRPL41	mitochondrial ribosomal protein L41		MRP-L27,RPML27,BMRP,PIG3,MRPL27	9q34.3
HGNC:14493	MRPL42	mitochondrial ribosomal protein L42		MRPS32,MRP-L31,RPML31,PTD007,HSPC204,MRPL31	12q22
HGNC:14517	MRPL43	mitochondrial ribosomal protein L43		bMRP36a	10q24.31
HGNC:16650	MRPL44	mitochondrial ribosomal protein L44		FLJ12701,FLJ13990	2q36.1
HGNC:16651	MRPL45	mitochondrial ribosomal protein L45		MGC11321	17q12
HGNC:1192	MRPL46	mitochondrial ribosomal protein L46	C15orf4	LIECG2,P2ECSL	15q25.3
HGNC:16652	MRPL47	mitochondrial ribosomal protein L47		CGI-204,NCM1	3q26.33
HGNC:16653	MRPL48	mitochondrial ribosomal protein L48		CGI-118	11q13.4
HGNC:1176	MRPL49	mitochondrial ribosomal protein L49	C11orf4	NOF,NOF1,L49mt	11q13.1
HGNC:16654	MRPL50	mitochondrial ribosomal protein L50		FLJ20493,MRP-L50	9q31.1
HGNC:14044	MRPL51	mitochondrial ribosomal protein L51	MRP64	CDA09,HSPC241,bMRP64	12p13.31
HGNC:16655	MRPL52	mitochondrial ribosomal protein L52			14q11.2
HGNC:16684	MRPL53	mitochondrial ribosomal protein L53			2p13.1
HGNC:16685	MRPL54	mitochondrial ribosomal protein L54			19p13.3
HGNC:16686	MRPL55	mitochondrial ribosomal protein L55			1q42.13
HGNC:14514	MRPL57	mitochondrial ribosomal protein L57	MRP63		13q12.11
HGNC:5359	MRPL58	mitochondrial ribosomal protein L58	ICT1	DS-1	17q25.1
HGNC:14277	MRPL9	mitochondrial ribosomal protein L9			1q21.3

## Sheet: Mito Small
HGNC ID (gene)	Approved symbol	Approved name	Previous symbols	Aliases	Chromosome
HGNC:14495	MRPS2	mitochondrial ribosomal protein S2		CGI-91	9q34.3
HGNC:14502	MRPS10	mitochondrial ribosomal protein S10		FLJ10567	6p21.1
HGNC:14050	MRPS11	mitochondrial ribosomal protein S11		FLJ23406,HCC-2,FLJ22512	15q25.3
HGNC:10380	MRPS12	mitochondrial ribosomal protein S12	RPMS12	RPS12,RPSM12	19q13.2
HGNC:14049	MRPS14	mitochondrial ribosomal protein S14		HSMRPS14	1q25.1
HGNC:14504	MRPS15	mitochondrial ribosomal protein S15		FLJ11564	1p34.3
HGNC:14048	MRPS16	mitochondrial ribosomal protein S16		CGI-132	10q22.2
HGNC:14047	MRPS17	mitochondrial ribosomal protein S17		HSPC011,RPMS17,MRP-S17	7p11.2
HGNC:14515	MRPS18A	mitochondrial ribosomal protein S18A		FLJ10548,MRPS18-3	6p21.1
HGNC:14516	MRPS18B	mitochondrial ribosomal protein S18B		MRPS18-2,PTD017,C6orf14,HSPC183	6p21.33
HGNC:16633	MRPS18C	mitochondrial ribosomal protein S18C		MRPS18-1,CGI-134,FLJ11146,FLJ22967	4q21.23
HGNC:14046	MRPS21	mitochondrial ribosomal protein S21			1q21.2
HGNC:14508	MRPS22	mitochondrial ribosomal protein S22		MRP-S22,GK002,C3orf5,GIBT	3q23
HGNC:14509	MRPS23	mitochondrial ribosomal protein S23		MRP-S23,CGI-138,HSPC329	17q22
HGNC:14510	MRPS24	mitochondrial ribosomal protein S24		MRP-S24,HSPC335	7p13
HGNC:14511	MRPS25	mitochondrial ribosomal protein S25		MRP-S25,FLJ00023,DKFZp313H0817,RPMS25	3p25.1
HGNC:14045	MRPS26	mitochondrial ribosomal protein S26	C20orf193	MRP-S13,MRP-S26,RPMS13,dJ534B8.3	20p13
HGNC:14512	MRPS27	mitochondrial ribosomal protein S27		KIAA0264	5q13.2
HGNC:14513	MRPS28	mitochondrial ribosomal protein S28		MRP-S28,HSPC007,MRPS35	8q21.13
HGNC:8769	MRPS30	mitochondrial ribosomal protein S30	PDCD9	PAP	5p12
HGNC:16632	MRPS31	mitochondrial ribosomal protein S31		IMOGN38	13q14.11
HGNC:16634	MRPS33	mitochondrial ribosomal protein S33		CGI-139	7q34
HGNC:16618	MRPS34	mitochondrial ribosomal protein S34		MRP-S12,MGC2616	16p13.3
HGNC:16635	MRPS35	mitochondrial ribosomal protein S35		MRPS28,MDS023	12p11.22
HGNC:16631	MRPS36	mitochondrial ribosomal protein S36		DC47,MRP-S36	5q13.2
HGNC:14498	MRPS5	mitochondrial ribosomal protein S5		MRP-S5,S5mt	2q11.1
HGNC:14051	MRPS6	mitochondrial ribosomal protein S6	C21orf101	MRP-S6,RPMS6	21q22.11
HGNC:14499	MRPS7	mitochondrial ribosomal protein S7		MRP-S,RP-S7,RPMS7	17q25.1
HGNC:14501	MRPS9	mitochondrial ribosomal protein S9		RPMS9,MRP-S9,S9mt	2q12.1
HGNC:2673	DAP3	death associated protein 3		MRPS29,DAP-3,MRP-S29,bMRP-10,MGC126058,MGC126059,DKFZp686G12159	1q22

## Sheet: MitoRibo_Set
Approved symbol	Approved name
MRPL1	mitochondrial ribosomal protein L1
MRPL2	mitochondrial ribosomal protein L2
MRPL3	mitochondrial ribosomal protein L3
MRPL4	mitochondrial ribosomal protein L4
MRPL10	mitochondrial ribosomal protein L10
MRPL11	mitochondrial ribosomal protein L11
MRPL12	mitochondrial ribosomal protein L12
MRPL13	mitochondrial ribosomal protein L13
MRPL14	mitochondrial ribosomal protein L14
MRPL15	mitochondrial ribosomal protein L15
MRPL16	mitochondrial ribosomal protein L16
MRPL17	mitochondrial ribosomal protein L17
MRPL18	mitochondrial ribosomal protein L18
MRPL19	mitochondrial ribosomal protein L19
MRPL20	mitochondrial ribosomal protein L20
MRPL21	mitochondrial ribosomal protein L21
MRPL22	mitochondrial ribosomal protein L22
MRPL23	mitochondrial ribosomal protein L23
MRPL24	mitochondrial ribosomal protein L24
MRPL27	mitochondrial ribosomal protein L27
MRPL28	mitochondrial ribosomal protein L28
MRPL30	mitochondrial ribosomal protein L30
MRPL32	mitochondrial ribosomal protein L32
MRPL33	mitochondrial ribosomal protein L33
MRPL34	mitochondrial ribosomal protein L34
MRPL35	mitochondrial ribosomal protein L35
MRPL36	mitochondrial ribosomal protein L36
MRPL37	mitochondrial ribosomal protein L37
MRPL38	mitochondrial ribosomal protein L38
MRPL39	mitochondrial ribosomal protein L39
MRPL40	mitochondrial ribosomal protein L40
MRPL41	mitochondrial ribosomal protein L41
MRPL42	mitochondrial ribosomal protein L42
MRPL43	mitochondrial ribosomal protein L43
MRPL44	mitochondrial ribosomal protein L44
MRPL45	mitochondrial ribosomal protein L45
MRPL46	mitochondrial ribosomal protein L46
MRPL47	mitochondrial ribosomal protein L47
MRPL48	mitochondrial ribosomal protein L48
MRPL49	mitochondrial ribosomal protein L49
MRPL50	mitochondrial ribosomal protein L50
MRPL51	mitochondrial ribosomal protein L51
MRPL52	mitochondrial ribosomal protein L52
MRPL53	mitochondrial ribosomal protein L53
MRPL54	mitochondrial ribosomal protein L54
MRPL55	mitochondrial ribosomal protein L55
MRPL57	mitochondrial ribosomal protein L57
MRPL58	mitochondrial ribosomal protein L58
MRPL9	mitochondrial ribosomal protein L9
MRPS2	mitochondrial ribosomal protein S2
MRPS10	mitochondrial ribosomal protein S10
MRPS11	mitochondrial ribosomal protein S11
MRPS12	mitochondrial ribosomal protein S12
MRPS14	mitochondrial ribosomal protein S14
MRPS15	mitochondrial ribosomal protein S15
MRPS16	mitochondrial ribosomal protein S16
MRPS17	mitochondrial ribosomal protein S17
MRPS18A	mitochondrial ribosomal protein S18A
MRPS18B	mitochondrial ribosomal protein S18B
MRPS18C	mitochondrial ribosomal protein S18C
MRPS21	mitochondrial ribosomal protein S21
MRPS22	mitochondrial ribosomal protein S22
MRPS23	mitochondrial ribosomal protein S23
MRPS24	mitochondrial ribosomal protein S24
MRPS25	mitochondrial ribosomal protein S25
MRPS26	mitochondrial ribosomal protein S26
MRPS27	mitochondrial ribosomal protein S27
MRPS28	mitochondrial ribosomal protein S28
MRPS30	mitochondrial ribosomal protein S30
MRPS31	mitochondrial ribosomal protein S31
MRPS33	mitochondrial ribosomal protein S33
MRPS34	mitochondrial ribosomal protein S34
MRPS35	mitochondrial ribosomal protein S35
MRPS36	mitochondrial ribosomal protein S36
MRPS5	mitochondrial ribosomal protein S5
MRPS6	mitochondrial ribosomal protein S6
MRPS7	mitochondrial ribosomal protein S7
MRPS9	mitochondrial ribosomal protein S9
DAP3	death associated protein 3

## Sheet: gmx to GSEA
CytoRibo_FullSet_80S	CytoRibo_LargeSU_60S	CytoRibo_SmallSU_40S	MitoRibo_FullSet_55S	MitoRibo_LargeSU_39S	MitoRibo_SmallSU_28S
na	na	na	na	na	na
RPLP0	RPLP0	RPSA	MRPL1	MRPL1	MRPS2
RPLP1	RPLP1	RPS2	MRPL2	MRPL2	MRPS10
RPLP2	RPLP2	RPS3	MRPL3	MRPL3	MRPS11
RPL3	RPL3	RPS3A	MRPL4	MRPL4	MRPS12
RPL3L	RPL3L	RPS4X	MRPL10	MRPL10	MRPS14
RPL4	RPL4	RPS4Y1	MRPL11	MRPL11	MRPS15
RPL5	RPL5	RPS4Y2	MRPL12	MRPL12	MRPS16
RPL6	RPL6	RPS5	MRPL13	MRPL13	MRPS17
RPL7	RPL7	RPS6	MRPL14	MRPL14	MRPS18A
RPL7A	RPL7A	RPS7	MRPL15	MRPL15	MRPS18B
RPL7L1	RPL7L1	RPS8	MRPL16	MRPL16	MRPS18C
RPL8	RPL8	RPS9	MRPL17	MRPL17	MRPS21
RPL9	RPL9	RPS10	MRPL18	MRPL18	MRPS22
RPL10	RPL10	RPS11	MRPL19	MRPL19	MRPS23
RPL10A	RPL10A	RPS12	MRPL20	MRPL20	MRPS24
RPL10L	RPL10L	RPS13	MRPL21	MRPL21	MRPS25
RPL11	RPL11	RPS14	MRPL22	MRPL22	MRPS26
RPL12	RPL12	RPS15	MRPL23	MRPL23	MRPS27
RPL13	RPL13	RPS15A	MRPL24	MRPL24	MRPS28
RPL13A	RPL13A	RPS16	MRPL27	MRPL27	MRPS30
RPL14	RPL14	RPS17	MRPL28	MRPL28	MRPS31
RPL15	RPL15	RPS18	MRPL30	MRPL30	MRPS33
RPL17	RPL17	RPS19	MRPL32	MRPL32	MRPS34
RPL18	RPL18	RPS20	MRPL33	MRPL33	MRPS35
RPL18A	RPL18A	RPS21	MRPL34	MRPL34	MRPS36
RPL19	RPL19	RPS23	MRPL35	MRPL35	MRPS5
RPL21	RPL21	RPS24	MRPL36	MRPL36	MRPS6
RPL22	RPL22	RPS25	MRPL37	MRPL37	MRPS7
RPL22L1	RPL22L1	RPS26	MRPL38	MRPL38	MRPS9
RPL23	RPL23	RPS27	MRPL39	MRPL39	DAP3
RPL23A	RPL23A	RPS27A	MRPL40	MRPL40
RPL24	RPL24	RPS27L	MRPL41	MRPL41
RPL26	RPL26	RPS28	MRPL42	MRPL42
RPL26L1	RPL26L1	RPS29	MRPL43	MRPL43
RPL27	RPL27	FAU	MRPL44	MRPL44
RPL27A	RPL27A		MRPL45	MRPL45
RPL28	RPL28		MRPL46	MRPL46
RPL29	RPL29		MRPL47	MRPL47
RPL30	RPL30		MRPL48	MRPL48
RPL31	RPL31		MRPL49	MRPL49
RPL32	RPL32		MRPL50	MRPL50
RPL34	RPL34		MRPL51	MRPL51
RPL35	RPL35		MRPL52	MRPL52
RPL35A	RPL35A		MRPL53	MRPL53
RPL36	RPL36		MRPL54	MRPL54
RPL36A	RPL36A		MRPL55	MRPL55
RPL36AL	RPL36AL		MRPL57	MRPL57
RPL37	RPL37		MRPL58	MRPL58
RPL37A	RPL37A		MRPL9	MRPL9
RPL38	RPL38		MRPS2
RPL39	RPL39		MRPS10
RPL39L	RPL39L		MRPS11
UBA52	UBA52		MRPS12
RPL41	RPL41		MRPS14
RPSA			MRPS15
RPS2			MRPS16
RPS3			MRPS17
RPS3A			MRPS18A
RPS4X			MRPS18B
RPS4Y1			MRPS18C
RPS4Y2			MRPS21
RPS5			MRPS22
RPS6			MRPS23
RPS7			MRPS24
RPS8			MRPS25
RPS9			MRPS26
RPS10			MRPS27
RPS11			MRPS28
RPS12			MRPS30
RPS13			MRPS31
RPS14			MRPS33
RPS15			MRPS34
RPS15A			MRPS35
RPS16			MRPS36
RPS17			MRPS5
RPS18			MRPS6
RPS19			MRPS7
RPS20			MRPS9
RPS21			DAP3
RPS23
RPS24
RPS25
RPS26
RPS27
RPS27A
RPS27L
RPS28
RPS29
FAU
